# Supplementary material for: Survey of normalized CTDIvol values across four major computed tomography vendors for use in the MIRDct software
Source: J Appl Clin Med Phys. 2026 Jan 26;27(2):e70473. doi: 10.1002/acm2.70473 (PMC12835190; doi:10.1002/acm2.70473)
Supplement: Supplementary file 1 — Supporting Information [file ACM2-27-e70473-s001.xlsx]

## Sheet: Summary
	DATABASE	No. of Scanners	No. of Manufacturers
	VirtualDose	249	8
	NCICT	162	8
	MIRDct	17	4

## Sheet: VirtualDose
Manufacturer	Scanner Name	Scan Protocol	Bowtie filter	Phantom	Collimation	kVp	Pitch	mAs	CTDIw
Canon	Aquilion ONE VISION	Head	Small	16cm	8	80	1	100	12.54		10.06
Canon	Aquilion ONE VISION	Head	Small	16cm	8	100	1	100	23		18.46
Canon	Aquilion ONE VISION	Head	Small	16cm	8	120	1	100	36.28		29.12
Canon	Aquilion ONE VISION	Head	Small	16cm	8	135	1	100	47.51		1
Canon	Aquilion ONE VISION	Head	Small	16cm	20	80	1	100	9.58
Canon	Aquilion ONE VISION	Head	Small	16cm	20	100	1	100	17.58
Canon	Aquilion ONE VISION	Head	Small	16cm	20	120	1	100	27.73
Canon	Aquilion ONE VISION	Head	Small	16cm	20	135	1	100	36.31
Canon	Aquilion ONE VISION	Head	Small	16cm	40	80	1	100	8.1
Canon	Aquilion ONE VISION	Head	Small	16cm	40	100	1	100	14.85
Canon	Aquilion ONE VISION	Head	Small	16cm	40	120	1	100	23.43
Canon	Aquilion ONE VISION	Head	Small	16cm	40	135	1	100	30.68
Canon	Aquilion ONE VISION	Head	Small	32cm	8	80	1	100	5.89
Canon	Aquilion ONE VISION	Head	Small	32cm	8	100	1	100	11.35
Canon	Aquilion ONE VISION	Head	Small	32cm	8	120	1	100	18.32
Canon	Aquilion ONE VISION	Head	Small	32cm	8	135	1	100	24.08
Canon	Aquilion ONE VISION	Head	Small	32cm	20	80	1	100	4.5
Canon	Aquilion ONE VISION	Head	Small	32cm	20	100	1	100	8.67
Canon	Aquilion ONE VISION	Head	Small	32cm	20	120	1	100	14
Canon	Aquilion ONE VISION	Head	Small	32cm	20	135	1	100	18.4
Canon	Aquilion ONE VISION	Head	Small	32cm	40	80	1	100	3.8
Canon	Aquilion ONE VISION	Head	Small	32cm	40	100	1	100	7.33
Canon	Aquilion ONE VISION	Head	Small	32cm	40	120	1	100	11.83
Canon	Aquilion ONE VISION	Head	Small	32cm	40	135	1	100	15.55
Canon	Aquilion ONE VISION	Head	Medium	16cm	8	80	1	100	10.9
Canon	Aquilion ONE VISION	Head	Medium	16cm	8	100	1	100	20.54
Canon	Aquilion ONE VISION	Head	Medium	16cm	8	120	1	100	32.7
Canon	Aquilion ONE VISION	Head	Medium	16cm	8	140	1	100	1	***
Canon	Aquilion ONE VISION	Head	Medium	16cm	20	80	1	100	8.33
Canon	Aquilion ONE VISION	Head	Medium	16cm	20	100	1	100	15.69
Canon	Aquilion ONE VISION	Head	Medium	16cm	20	120	1	100	24.98
Canon	Aquilion ONE VISION	Head	Medium	16cm	20	140	1	100	1	***
Canon	Aquilion ONE VISION	Head	Medium	16cm	40	80	1	100	7.04
Canon	Aquilion ONE VISION	Head	Medium	16cm	40	100	1	100	13.26
Canon	Aquilion ONE VISION	Head	Medium	16cm	40	120	1	100	21.11
Canon	Aquilion ONE VISION	Head	Medium	16cm	40	140	1	100	1	***
Canon	Aquilion ONE VISION	Head	Medium	32cm	8	80	1	100	5.26
Canon	Aquilion ONE VISION	Head	Medium	32cm	8	100	1	100	10.38
Canon	Aquilion ONE VISION	Head	Medium	32cm	8	120	1	100	17.07
Canon	Aquilion ONE VISION	Head	Medium	32cm	8	135	1	100	22.71
Canon	Aquilion ONE VISION	Head	Medium	32cm	20	80	1	100	4.02
Canon	Aquilion ONE VISION	Head	Medium	32cm	20	100	1	100	7.93
Canon	Aquilion ONE VISION	Head	Medium	32cm	20	120	1	100	13.04
Canon	Aquilion ONE VISION	Head	Medium	32cm	20	135	1	100	17.35
Canon	Aquilion ONE VISION	Head	Medium	32cm	40	80	1	100	3.4
Canon	Aquilion ONE VISION	Head	Medium	32cm	40	100	1	100	6.7
Canon	Aquilion ONE VISION	Head	Medium	32cm	40	120	1	100	11.02
Canon	Aquilion ONE VISION	Head	Medium	32cm	40	135	1	100	14.66
Canon	Aquilion ONE VISION	Head	Large	16cm	8	80	1	100	11.07
Canon	Aquilion ONE VISION	Head	Large	16cm	8	100	1	100	20.87
Canon	Aquilion ONE VISION	Head	Large	16cm	8	120	1	100	33.23
Canon	Aquilion ONE VISION	Head	Large	16cm	8	140	1	100	1	***
Canon	Aquilion ONE VISION	Head	Large	16cm	20	80	1	100	8.46
Canon	Aquilion ONE VISION	Head	Large	16cm	20	100	1	100	15.95
Canon	Aquilion ONE VISION	Head	Large	16cm	20	120	1	100	25.4
Canon	Aquilion ONE VISION	Head	Large	16cm	20	140	1	100	1	***
Canon	Aquilion ONE VISION	Head	Large	16cm	40	80	1	100	7.15
Canon	Aquilion ONE VISION	Head	Large	16cm	40	100	1	100	13.47
Canon	Aquilion ONE VISION	Head	Large	16cm	40	120	1	100	21.45
Canon	Aquilion ONE VISION	Head	Large	16cm	40	140	1	100	1	***
Canon	Aquilion ONE VISION	Head	Large	32cm	8	80	1	100	5.87
Canon	Aquilion ONE VISION	Head	Large	32cm	8	100	1	100	11.58
Canon	Aquilion ONE VISION	Head	Large	32cm	8	120	1	100	19.04
Canon	Aquilion ONE VISION	Head	Large	32cm	8	135	1	100	25.33
Canon	Aquilion ONE VISION	Head	Large	32cm	20	80	1	100	4.48
Canon	Aquilion ONE VISION	Head	Large	32cm	20	100	1	100	8.85
Canon	Aquilion ONE VISION	Head	Large	32cm	20	120	1	100	14.55
Canon	Aquilion ONE VISION	Head	Large	32cm	20	135	1	100	19.36
Canon	Aquilion ONE VISION	Head	Large	32cm	40	80	1	100	3.79
Canon	Aquilion ONE VISION	Head	Large	32cm	40	100	1	100	7.47
Canon	Aquilion ONE VISION	Head	Large	32cm	40	120	1	100	12.29
Canon	Aquilion ONE VISION	Head	Large	32cm	40	135	1	100	16.35
Canon	Aquilion ONE VISION	CAP	Small	16cm	8	80	1	100	10.06
Canon	Aquilion ONE VISION	CAP	Small	16cm	8	100	1	100	18.46
Canon	Aquilion ONE VISION	CAP	Small	16cm	8	120	1	100	29.12
Canon	Aquilion ONE VISION	CAP	Small	16cm	8	140	1	100	1	***
Canon	Aquilion ONE VISION	CAP	Small	16cm	20	80	1	100	8.62
Canon	Aquilion ONE VISION	CAP	Small	16cm	20	100	1	100	15.81
Canon	Aquilion ONE VISION	CAP	Small	16cm	20	120	1	100	24.94
Canon	Aquilion ONE VISION	CAP	Small	16cm	20	140	1	100	1	***
Canon	Aquilion ONE VISION	CAP	Small	16cm	40	80	1	100	7.62
Canon	Aquilion ONE VISION	CAP	Small	16cm	40	100	1	100	13.98
Canon	Aquilion ONE VISION	CAP	Small	16cm	40	120	1	100	22.05
Canon	Aquilion ONE VISION	CAP	Small	16cm	40	140	1	100	1	***
Canon	Aquilion ONE VISION	CAP	Small	32cm	8	80	1	100	4.51
Canon	Aquilion ONE VISION	CAP	Small	32cm	8	100	1	100	8.71
Canon	Aquilion ONE VISION	CAP	Small	32cm	8	120	1	100	14.05
Canon	Aquilion ONE VISION	CAP	Small	32cm	8	135	1	100	18.46
Canon	Aquilion ONE VISION	CAP	Small	32cm	20	80	1	100	3.87
Canon	Aquilion ONE VISION	CAP	Small	32cm	20	100	1	100	7.45
Canon	Aquilion ONE VISION	CAP	Small	32cm	20	120	1	100	12.03
Canon	Aquilion ONE VISION	CAP	Small	32cm	20	135	1	100	15.81
Canon	Aquilion ONE VISION	CAP	Small	32cm	40	80	1	100	3.42
Canon	Aquilion ONE VISION	CAP	Small	32cm	40	100	1	100	6.59
Canon	Aquilion ONE VISION	CAP	Small	32cm	40	120	1	100	10.64
Canon	Aquilion ONE VISION	CAP	Small	32cm	40	135	1	100	13.98
Canon	Aquilion ONE VISION	CAP	Medium	16cm	8	80	1	100	10.9
Canon	Aquilion ONE VISION	CAP	Medium	16cm	8	100	1	100	20.54
Canon	Aquilion ONE VISION	CAP	Medium	16cm	8	120	1	100	32.7
Canon	Aquilion ONE VISION	CAP	Medium	16cm	8	140	1	100	1	***
Canon	Aquilion ONE VISION	CAP	Medium	16cm	20	80	1	100	8.33
Canon	Aquilion ONE VISION	CAP	Medium	16cm	20	100	1	100	15.69
Canon	Aquilion ONE VISION	CAP	Medium	16cm	20	120	1	100	24.98
Canon	Aquilion ONE VISION	CAP	Medium	16cm	20	140	1	100	1	***
Canon	Aquilion ONE VISION	CAP	Medium	16cm	40	80	1	100	7.04
Canon	Aquilion ONE VISION	CAP	Medium	16cm	40	100	1	100	13.26
Canon	Aquilion ONE VISION	CAP	Medium	16cm	40	120	1	100	21.11
Canon	Aquilion ONE VISION	CAP	Medium	16cm	40	140	1	100	1	***
Canon	Aquilion ONE VISION	CAP	Medium	32cm	8	80	1	100	5.26
Canon	Aquilion ONE VISION	CAP	Medium	32cm	8	100	1	100	10.38
Canon	Aquilion ONE VISION	CAP	Medium	32cm	8	120	1	100	17.07
Canon	Aquilion ONE VISION	CAP	Medium	32cm	8	135	1	100	22.71
Canon	Aquilion ONE VISION	CAP	Medium	32cm	20	80	1	100	4.02
Canon	Aquilion ONE VISION	CAP	Medium	32cm	20	100	1	100	7.93
Canon	Aquilion ONE VISION	CAP	Medium	32cm	20	120	1	100	13.04
Canon	Aquilion ONE VISION	CAP	Medium	32cm	20	135	1	100	17.35
Canon	Aquilion ONE VISION	CAP	Medium	32cm	40	80	1	100	3.4
Canon	Aquilion ONE VISION	CAP	Medium	32cm	40	100	1	100	6.7
Canon	Aquilion ONE VISION	CAP	Medium	32cm	40	120	1	100	11.02
Canon	Aquilion ONE VISION	CAP	Medium	32cm	40	135	1	100	14.66
Canon	Aquilion ONE VISION	CAP	Large	16cm	8	80	1	100	11.07
Canon	Aquilion ONE VISION	CAP	Large	16cm	8	100	1	100	20.87
Canon	Aquilion ONE VISION	CAP	Large	16cm	8	120	1	100	33.23
Canon	Aquilion ONE VISION	CAP	Large	16cm	8	140	1	100	1	***
Canon	Aquilion ONE VISION	CAP	Large	16cm	20	80	1	100	8.46
Canon	Aquilion ONE VISION	CAP	Large	16cm	20	100	1	100	15.95
Canon	Aquilion ONE VISION	CAP	Large	16cm	20	120	1	100	25.4
Canon	Aquilion ONE VISION	CAP	Large	16cm	20	140	1	100	1	***
Canon	Aquilion ONE VISION	CAP	Large	16cm	40	80	1	100	7.15
Canon	Aquilion ONE VISION	CAP	Large	16cm	40	100	1	100	13.47
Canon	Aquilion ONE VISION	CAP	Large	16cm	40	120	1	100	21.45
Canon	Aquilion ONE VISION	CAP	Large	16cm	40	140	1	100	1	***
Canon	Aquilion ONE VISION	CAP	Large	32cm	8	80	1	100	5.87
Canon	Aquilion ONE VISION	CAP	Large	32cm	8	100	1	100	11.58
Canon	Aquilion ONE VISION	CAP	Large	32cm	8	120	1	100	19.04
Canon	Aquilion ONE VISION	CAP	Large	32cm	8	135	1	100	25.33
Canon	Aquilion ONE VISION	CAP	Large	32cm	20	80	1	100	4.48
Canon	Aquilion ONE VISION	CAP	Large	32cm	20	100	1	100	8.85
Canon	Aquilion ONE VISION	CAP	Large	32cm	20	120	1	100	14.55
Canon	Aquilion ONE VISION	CAP	Large	32cm	20	135	1	100	19.36
Canon	Aquilion ONE VISION	CAP	Large	32cm	40	80	1	100	3.79
Canon	Aquilion ONE VISION	CAP	Large	32cm	40	100	1	100	7.47
Canon	Aquilion ONE VISION	CAP	Large	32cm	40	120	1	100	12.29
Canon	Aquilion ONE VISION	CAP	Large	32cm	40	135	1	100	16.35		CAP
Canon	Aquilion Prime	Head	Small	16cm	8	80	1	100	9.7		9.7
Canon	Aquilion Prime	Head	Small	16cm	8	100	1	100	18.09		18.09
Canon	Aquilion Prime	Head	Small	16cm	8	120	1	100	28.44		28.44
Canon	Aquilion Prime	Head	Small	16cm	8	135	1	100	36.83		1
Canon	Aquilion Prime	Head	Small	16cm	20	80	1	100	7.21
Canon	Aquilion Prime	Head	Small	16cm	20	100	1	100	13.43
Canon	Aquilion Prime	Head	Small	16cm	20	120	1	100	21.12
Canon	Aquilion Prime	Head	Small	16cm	20	135	1	100	27.35
Canon	Aquilion Prime	Head	Small	16cm	40	80	1	100	6.38
Canon	Aquilion Prime	Head	Small	16cm	40	100	1	100	11.89
Canon	Aquilion Prime	Head	Small	16cm	40	120	1	100	18.69
Canon	Aquilion Prime	Head	Small	16cm	40	135	1	100	24.2
Canon	Aquilion Prime	Head	Small	32cm	8	80	1	100	3.93
Canon	Aquilion Prime	Head	Small	32cm	8	100	1	100	7.71
Canon	Aquilion Prime	Head	Small	32cm	8	120	1	100	12.63
Canon	Aquilion Prime	Head	Small	32cm	8	135	1	100	16.74
Canon	Aquilion Prime	Head	Small	32cm	20	80	1	100	2.92
Canon	Aquilion Prime	Head	Small	32cm	20	100	1	100	5.73
Canon	Aquilion Prime	Head	Small	32cm	20	120	1	100	9.38
Canon	Aquilion Prime	Head	Small	32cm	20	135	1	100	12.43
Canon	Aquilion Prime	Head	Small	32cm	40	80	1	100	2.58
Canon	Aquilion Prime	Head	Small	32cm	40	100	1	100	5.07
Canon	Aquilion Prime	Head	Small	32cm	40	120	1	100	8.3
Canon	Aquilion Prime	Head	Small	32cm	40	135	1	100	11
Canon	Aquilion Prime	Head	Medium	16cm	8	80	1	100	8.99
Canon	Aquilion Prime	Head	Medium	16cm	8	100	1	100	16.75
Canon	Aquilion Prime	Head	Medium	16cm	8	120	1	100	26.35
Canon	Aquilion Prime	Head	Medium	16cm	8	140	1	100	1	***
Canon	Aquilion Prime	Head	Medium	16cm	20	80	1	100	6.67
Canon	Aquilion Prime	Head	Medium	16cm	20	100	1	100	12.43
Canon	Aquilion Prime	Head	Medium	16cm	20	120	1	100	19.56
Canon	Aquilion Prime	Head	Medium	16cm	20	140	1	100	1	***
Canon	Aquilion Prime	Head	Medium	16cm	40	80	1	100	5.91
Canon	Aquilion Prime	Head	Medium	16cm	40	100	1	100	11.01
Canon	Aquilion Prime	Head	Medium	16cm	40	120	1	100	17.31
Canon	Aquilion Prime	Head	Medium	16cm	40	140	1	100	1	***
Canon	Aquilion Prime	Head	Medium	32cm	8	80	1	100	3.64
Canon	Aquilion Prime	Head	Medium	32cm	8	100	1	100	7.17
Canon	Aquilion Prime	Head	Medium	32cm	8	120	1	100	11.72
Canon	Aquilion Prime	Head	Medium	32cm	8	135	1	100	15.54
Canon	Aquilion Prime	Head	Medium	32cm	20	80	1	100	2.7
Canon	Aquilion Prime	Head	Medium	32cm	20	100	1	100	5.32
Canon	Aquilion Prime	Head	Medium	32cm	20	120	1	100	8.7
Canon	Aquilion Prime	Head	Medium	32cm	20	135	1	100	11.53
Canon	Aquilion Prime	Head	Medium	32cm	40	80	1	100	2.39
Canon	Aquilion Prime	Head	Medium	32cm	40	100	1	100	4.71
Canon	Aquilion Prime	Head	Medium	32cm	40	120	1	100	7.7
Canon	Aquilion Prime	Head	Medium	32cm	40	135	1	100	10.21
Canon	Aquilion Prime	Head	Large	16cm	8	80	1	100	8.98
Canon	Aquilion Prime	Head	Large	16cm	8	100	1	100	16.74
Canon	Aquilion Prime	Head	Large	16cm	8	120	1	100	26.33
Canon	Aquilion Prime	Head	Large	16cm	8	140	1	100	1	***
Canon	Aquilion Prime	Head	Large	16cm	20	80	1	100	6.67
Canon	Aquilion Prime	Head	Large	16cm	20	100	1	100	12.43
Canon	Aquilion Prime	Head	Large	16cm	20	120	1	100	19.55
Canon	Aquilion Prime	Head	Large	16cm	20	140	1	100	1	***
Canon	Aquilion Prime	Head	Large	16cm	40	80	1	100	5.9
Canon	Aquilion Prime	Head	Large	16cm	40	100	1	100	11
Canon	Aquilion Prime	Head	Large	16cm	40	120	1	100	17.3
Canon	Aquilion Prime	Head	Large	16cm	40	140	1	100	1	***
Canon	Aquilion Prime	Head	Large	32cm	8	80	1	100	4.07
Canon	Aquilion Prime	Head	Large	32cm	8	100	1	100	7.99
Canon	Aquilion Prime	Head	Large	32cm	8	120	1	100	13.09
Canon	Aquilion Prime	Head	Large	32cm	8	135	1	100	17.35
Canon	Aquilion Prime	Head	Large	32cm	20	80	1	100	3.02
Canon	Aquilion Prime	Head	Large	32cm	20	100	1	100	5.93
Canon	Aquilion Prime	Head	Large	32cm	20	120	1	100	9.72
Canon	Aquilion Prime	Head	Large	32cm	20	135	1	100	12.88
Canon	Aquilion Prime	Head	Large	32cm	40	80	1	100	2.68
Canon	Aquilion Prime	Head	Large	32cm	40	100	1	100	5.25
Canon	Aquilion Prime	Head	Large	32cm	40	120	1	100	8.6
Canon	Aquilion Prime	Head	Large	32cm	40	135	1	100	11.4
Canon	Aquilion Prime	CAP	Small	16cm	8	80	1	100	9.7
Canon	Aquilion Prime	CAP	Small	16cm	8	100	1	100	18.09
Canon	Aquilion Prime	CAP	Small	16cm	8	120	1	100	28.44
Canon	Aquilion Prime	CAP	Small	16cm	8	140	1	100	1	***
Canon	Aquilion Prime	CAP	Small	16cm	20	80	1	100	7.21
Canon	Aquilion Prime	CAP	Small	16cm	20	100	1	100	13.43
Canon	Aquilion Prime	CAP	Small	16cm	20	120	1	100	21.12
Canon	Aquilion Prime	CAP	Small	16cm	20	140	1	100	1	***
Canon	Aquilion Prime	CAP	Small	16cm	40	80	1	100	6.38
Canon	Aquilion Prime	CAP	Small	16cm	40	100	1	100	11.89
Canon	Aquilion Prime	CAP	Small	16cm	40	120	1	100	18.69
Canon	Aquilion Prime	CAP	Small	16cm	40	140	1	100	1	***
Canon	Aquilion Prime	CAP	Small	32cm	8	80	1	100	3.93
Canon	Aquilion Prime	CAP	Small	32cm	8	100	1	100	7.71
Canon	Aquilion Prime	CAP	Small	32cm	8	120	1	100	12.63
Canon	Aquilion Prime	CAP	Small	32cm	8	135	1	100	16.74
Canon	Aquilion Prime	CAP	Small	32cm	20	80	1	100	2.92
Canon	Aquilion Prime	CAP	Small	32cm	20	100	1	100	5.73
Canon	Aquilion Prime	CAP	Small	32cm	20	120	1	100	9.38
Canon	Aquilion Prime	CAP	Small	32cm	20	135	1	100	12.43
Canon	Aquilion Prime	CAP	Small	32cm	40	80	1	100	2.58
Canon	Aquilion Prime	CAP	Small	32cm	40	100	1	100	5.07
Canon	Aquilion Prime	CAP	Small	32cm	40	120	1	100	8.3
Canon	Aquilion Prime	CAP	Small	32cm	40	135	1	100	11
Canon	Aquilion Prime	CAP	Medium	16cm	8	80	1	100	8.99
Canon	Aquilion Prime	CAP	Medium	16cm	8	100	1	100	16.75
Canon	Aquilion Prime	CAP	Medium	16cm	8	120	1	100	26.35
Canon	Aquilion Prime	CAP	Medium	16cm	8	140	1	100	1	***
Canon	Aquilion Prime	CAP	Medium	16cm	20	80	1	100	6.67
Canon	Aquilion Prime	CAP	Medium	16cm	20	100	1	100	12.43
Canon	Aquilion Prime	CAP	Medium	16cm	20	120	1	100	19.56
Canon	Aquilion Prime	CAP	Medium	16cm	20	140	1	100	1	***
Canon	Aquilion Prime	CAP	Medium	16cm	40	80	1	100	5.91
Canon	Aquilion Prime	CAP	Medium	16cm	40	100	1	100	11.01
Canon	Aquilion Prime	CAP	Medium	16cm	40	120	1	100	17.31
Canon	Aquilion Prime	CAP	Medium	16cm	40	140	1	100	1	***
Canon	Aquilion Prime	CAP	Medium	32cm	8	80	1	100	3.64
Canon	Aquilion Prime	CAP	Medium	32cm	8	100	1	100	7.17
Canon	Aquilion Prime	CAP	Medium	32cm	8	120	1	100	11.72
Canon	Aquilion Prime	CAP	Medium	32cm	8	135	1	100	15.54
Canon	Aquilion Prime	CAP	Medium	32cm	20	80	1	100	2.7
Canon	Aquilion Prime	CAP	Medium	32cm	20	100	1	100	5.32
Canon	Aquilion Prime	CAP	Medium	32cm	20	120	1	100	8.7
Canon	Aquilion Prime	CAP	Medium	32cm	20	135	1	100	11.53
Canon	Aquilion Prime	CAP	Medium	32cm	40	80	1	100	2.39
Canon	Aquilion Prime	CAP	Medium	32cm	40	100	1	100	4.71
Canon	Aquilion Prime	CAP	Medium	32cm	40	120	1	100	7.7
Canon	Aquilion Prime	CAP	Medium	32cm	40	135	1	100	10.21
Canon	Aquilion Prime	CAP	Large	16cm	8	80	1	100	8.98
Canon	Aquilion Prime	CAP	Large	16cm	8	100	1	100	16.74
Canon	Aquilion Prime	CAP	Large	16cm	8	120	1	100	26.33
Canon	Aquilion Prime	CAP	Large	16cm	8	140	1	100	1	***
Canon	Aquilion Prime	CAP	Large	16cm	20	80	1	100	6.67
Canon	Aquilion Prime	CAP	Large	16cm	20	100	1	100	12.43
Canon	Aquilion Prime	CAP	Large	16cm	20	120	1	100	19.55
Canon	Aquilion Prime	CAP	Large	16cm	20	140	1	100	1	***
Canon	Aquilion Prime	CAP	Large	16cm	40	80	1	100	5.9
Canon	Aquilion Prime	CAP	Large	16cm	40	100	1	100	11
Canon	Aquilion Prime	CAP	Large	16cm	40	120	1	100	17.3
Canon	Aquilion Prime	CAP	Large	16cm	40	140	1	100	1	***
Canon	Aquilion Prime	CAP	Large	32cm	8	80	1	100	4.07
Canon	Aquilion Prime	CAP	Large	32cm	8	100	1	100	7.99
Canon	Aquilion Prime	CAP	Large	32cm	8	120	1	100	13.09
Canon	Aquilion Prime	CAP	Large	32cm	8	135	1	100	17.35
Canon	Aquilion Prime	CAP	Large	32cm	20	80	1	100	3.02
Canon	Aquilion Prime	CAP	Large	32cm	20	100	1	100	5.93
Canon	Aquilion Prime	CAP	Large	32cm	20	120	1	100	9.72
Canon	Aquilion Prime	CAP	Large	32cm	20	135	1	100	12.88
Canon	Aquilion Prime	CAP	Large	32cm	40	80	1	100	2.68
Canon	Aquilion Prime	CAP	Large	32cm	40	100	1	100	5.25
Canon	Aquilion Prime	CAP	Large	32cm	40	120	1	100	8.6
Canon	Aquilion Prime	CAP	Large	32cm	40	135	1	100	11.4
Philips	Brilliance iCT	Head	Adult	16cm	10	80	1	100	5.03
Philips	Brilliance iCT	Head	Adult	16cm	10	100	1	100	10.06
Philips	Brilliance iCT	Head	Adult	16cm	10	120	1	100	16.8
Philips	Brilliance iCT	Head	Adult	16cm	10	140	1	100	24.71
Philips	Brilliance iCT	Head	Adult	16cm	20	80	1	100	4.19
Philips	Brilliance iCT	Head	Adult	16cm	20	100	1	100	8.38
Philips	Brilliance iCT	Head	Adult	16cm	20	120	1	100	14
Philips	Brilliance iCT	Head	Adult	16cm	20	140	1	100	20.59
Philips	Brilliance iCT	Head	Adult	16cm	40	80	1	100	3.77
Philips	Brilliance iCT	Head	Adult	16cm	40	100	1	100	7.54
Philips	Brilliance iCT	Head	Adult	16cm	40	120	1	100	12.6
Philips	Brilliance iCT	Head	Adult	16cm	40	140	1	100	18.53
Philips	Brilliance iCT	Head	Adult	32cm	10	80	1	100	2.43
Philips	Brilliance iCT	Head	Adult	32cm	10	100	1	100	5.19
Philips	Brilliance iCT	Head	Adult	32cm	10	120	1	100	9.04
Philips	Brilliance iCT	Head	Adult	32cm	10	140	1	100	13.64
Philips	Brilliance iCT	Head	Adult	32cm	20	80	1	100	2.02
Philips	Brilliance iCT	Head	Adult	32cm	20	100	1	100	4.32
Philips	Brilliance iCT	Head	Adult	32cm	20	120	1	100	7.53
Philips	Brilliance iCT	Head	Adult	32cm	20	140	1	100	11.36
Philips	Brilliance iCT	Head	Adult	32cm	40	80	1	100	1.82
Philips	Brilliance iCT	Head	Adult	32cm	40	100	1	100	3.89
Philips	Brilliance iCT	Head	Adult	32cm	40	120	1	100	6.78
Philips	Brilliance iCT	Head	Adult	32cm	40	140	1	100	10.23
Philips	Brilliance iCT	Head	Cardiac	16cm	10	80	1	100	5.03
Philips	Brilliance iCT	Head	Cardiac	16cm	10	100	1	100	10.06
Philips	Brilliance iCT	Head	Cardiac	16cm	10	120	1	100	16.8
Philips	Brilliance iCT	Head	Cardiac	16cm	10	140	1	100	24.71
Philips	Brilliance iCT	Head	Cardiac	16cm	20	80	1	100	4.19
Philips	Brilliance iCT	Head	Cardiac	16cm	20	100	1	100	8.38
Philips	Brilliance iCT	Head	Cardiac	16cm	20	120	1	100	14
Philips	Brilliance iCT	Head	Cardiac	16cm	20	140	1	100	20.59
Philips	Brilliance iCT	Head	Cardiac	16cm	40	80	1	100	3.77
Philips	Brilliance iCT	Head	Cardiac	16cm	40	100	1	100	7.54
Philips	Brilliance iCT	Head	Cardiac	16cm	40	120	1	100	12.6
Philips	Brilliance iCT	Head	Cardiac	16cm	40	140	1	100	18.53
Philips	Brilliance iCT	Head	Cardiac	32cm	10	80	1	100	2.24
Philips	Brilliance iCT	Head	Cardiac	32cm	10	100	1	100	5.19
Philips	Brilliance iCT	Head	Cardiac	32cm	10	120	1	100	8.33
Philips	Brilliance iCT	Head	Cardiac	32cm	10	140	1	100	12.57
Philips	Brilliance iCT	Head	Cardiac	32cm	20	80	1	100	1.87
Philips	Brilliance iCT	Head	Cardiac	32cm	20	100	1	100	4.32
Philips	Brilliance iCT	Head	Cardiac	32cm	20	120	1	100	6.94
Philips	Brilliance iCT	Head	Cardiac	32cm	20	140	1	100	10.48
Philips	Brilliance iCT	Head	Cardiac	32cm	40	80	1	100	1.68
Philips	Brilliance iCT	Head	Cardiac	32cm	40	100	1	100	3.89
Philips	Brilliance iCT	Head	Cardiac	32cm	40	120	1	100	6.25
Philips	Brilliance iCT	Head	Cardiac	32cm	40	140	1	100	9.43
Philips	Brilliance iCT	Head	Trauma/Bariatric	16cm	10	80	1	100	8.37
Philips	Brilliance iCT	Head	Trauma/Bariatric	16cm	10	100	1	100	15.15
Philips	Brilliance iCT	Head	Trauma/Bariatric	16cm	10	120	1	100	22.73
Philips	Brilliance iCT	Head	Trauma/Bariatric	16cm	10	140	1	100	29.82
Philips	Brilliance iCT	Head	Trauma/Bariatric	16cm	20	80	1	100	6.97
Philips	Brilliance iCT	Head	Trauma/Bariatric	16cm	20	100	1	100	12.62
Philips	Brilliance iCT	Head	Trauma/Bariatric	16cm	20	120	1	100	18.94
Philips	Brilliance iCT	Head	Trauma/Bariatric	16cm	20	140	1	100	24.85
Philips	Brilliance iCT	Head	Trauma/Bariatric	16cm	40	80	1	100	6.28
Philips	Brilliance iCT	Head	Trauma/Bariatric	16cm	40	100	1	100	11.36
Philips	Brilliance iCT	Head	Trauma/Bariatric	16cm	40	120	1	100	17.05
Philips	Brilliance iCT	Head	Trauma/Bariatric	16cm	40	140	1	100	22.37
Philips	Brilliance iCT	Head	Trauma/Bariatric	32cm	10	80	1	100	5.55
Philips	Brilliance iCT	Head	Trauma/Bariatric	32cm	10	100	1	100	4.7	???
Philips	Brilliance iCT	Head	Trauma/Bariatric	32cm	10	120	1	100	16.38
Philips	Brilliance iCT	Head	Trauma/Bariatric	32cm	10	140	1	100	21.81
Philips	Brilliance iCT	Head	Trauma/Bariatric	32cm	20	80	1	100	4.62
Philips	Brilliance iCT	Head	Trauma/Bariatric	32cm	20	100	1	100	3.92	???
Philips	Brilliance iCT	Head	Trauma/Bariatric	32cm	20	120	1	100	13.65
Philips	Brilliance iCT	Head	Trauma/Bariatric	32cm	20	140	1	100	18.18
Philips	Brilliance iCT	Head	Trauma/Bariatric	32cm	40	80	1	100	4.16
Philips	Brilliance iCT	Head	Trauma/Bariatric	32cm	40	100	1	100	3.53	???
Philips	Brilliance iCT	Head	Trauma/Bariatric	32cm	40	120	1	100	12.28
Philips	Brilliance iCT	Head	Trauma/Bariatric	32cm	40	140	1	100	16.36
Philips	Brilliance iCT	CAP	Adult	16cm	10	80	1	100	5.03
Philips	Brilliance iCT	CAP	Adult	16cm	10	100	1	100	10.06
Philips	Brilliance iCT	CAP	Adult	16cm	10	120	1	100	16.8
Philips	Brilliance iCT	CAP	Adult	16cm	10	140	1	100	24.71
Philips	Brilliance iCT	CAP	Adult	16cm	20	80	1	100	4.19
Philips	Brilliance iCT	CAP	Adult	16cm	20	100	1	100	8.38
Philips	Brilliance iCT	CAP	Adult	16cm	20	120	1	100	14
Philips	Brilliance iCT	CAP	Adult	16cm	20	140	1	100	20.59
Philips	Brilliance iCT	CAP	Adult	16cm	40	80	1	100	3.77
Philips	Brilliance iCT	CAP	Adult	16cm	40	100	1	100	7.54
Philips	Brilliance iCT	CAP	Adult	16cm	40	120	1	100	12.6
Philips	Brilliance iCT	CAP	Adult	16cm	40	140	1	100	18.53
Philips	Brilliance iCT	CAP	Adult	32cm	10	80	1	100	2.43
Philips	Brilliance iCT	CAP	Adult	32cm	10	100	1	100	5.19
Philips	Brilliance iCT	CAP	Adult	32cm	10	120	1	100	9.04
Philips	Brilliance iCT	CAP	Adult	32cm	10	140	1	100	13.64
Philips	Brilliance iCT	CAP	Adult	32cm	20	80	1	100	2.02
Philips	Brilliance iCT	CAP	Adult	32cm	20	100	1	100	4.32
Philips	Brilliance iCT	CAP	Adult	32cm	20	120	1	100	7.53
Philips	Brilliance iCT	CAP	Adult	32cm	20	140	1	100	11.36
Philips	Brilliance iCT	CAP	Adult	32cm	40	80	1	100	1.82
Philips	Brilliance iCT	CAP	Adult	32cm	40	100	1	100	3.89
Philips	Brilliance iCT	CAP	Adult	32cm	40	120	1	100	6.78
Philips	Brilliance iCT	CAP	Adult	32cm	40	140	1	100	10.23
Philips	Brilliance iCT	CAP	Cardiac	16cm	10	80	1	100	5.03
Philips	Brilliance iCT	CAP	Cardiac	16cm	10	100	1	100	10.06
Philips	Brilliance iCT	CAP	Cardiac	16cm	10	120	1	100	16.8
Philips	Brilliance iCT	CAP	Cardiac	16cm	10	140	1	100	24.71
Philips	Brilliance iCT	CAP	Cardiac	16cm	20	80	1	100	4.19
Philips	Brilliance iCT	CAP	Cardiac	16cm	20	100	1	100	8.38
Philips	Brilliance iCT	CAP	Cardiac	16cm	20	120	1	100	14
Philips	Brilliance iCT	CAP	Cardiac	16cm	20	140	1	100	20.59
Philips	Brilliance iCT	CAP	Cardiac	16cm	40	80	1	100	3.77
Philips	Brilliance iCT	CAP	Cardiac	16cm	40	100	1	100	7.54
Philips	Brilliance iCT	CAP	Cardiac	16cm	40	120	1	100	12.6
Philips	Brilliance iCT	CAP	Cardiac	16cm	40	140	1	100	18.53
Philips	Brilliance iCT	CAP	Cardiac	32cm	10	80	1	100	2.24
Philips	Brilliance iCT	CAP	Cardiac	32cm	10	100	1	100	5.19
Philips	Brilliance iCT	CAP	Cardiac	32cm	10	120	1	100	8.33
Philips	Brilliance iCT	CAP	Cardiac	32cm	10	140	1	100	12.57
Philips	Brilliance iCT	CAP	Cardiac	32cm	20	80	1	100	1.87
Philips	Brilliance iCT	CAP	Cardiac	32cm	20	100	1	100	4.32
Philips	Brilliance iCT	CAP	Cardiac	32cm	20	120	1	100	6.94
Philips	Brilliance iCT	CAP	Cardiac	32cm	20	140	1	100	10.48
Philips	Brilliance iCT	CAP	Cardiac	32cm	40	80	1	100	1.68
Philips	Brilliance iCT	CAP	Cardiac	32cm	40	100	1	100	3.89
Philips	Brilliance iCT	CAP	Cardiac	32cm	40	120	1	100	6.25
Philips	Brilliance iCT	CAP	Cardiac	32cm	40	140	1	100	9.43
Philips	Brilliance iCT	CAP	Trauma/Bariatric	16cm	10	80	1	100	8.37
Philips	Brilliance iCT	CAP	Trauma/Bariatric	16cm	10	100	1	100	15.15
Philips	Brilliance iCT	CAP	Trauma/Bariatric	16cm	10	120	1	100	22.73
Philips	Brilliance iCT	CAP	Trauma/Bariatric	16cm	10	140	1	100	29.82
Philips	Brilliance iCT	CAP	Trauma/Bariatric	16cm	20	80	1	100	6.97
Philips	Brilliance iCT	CAP	Trauma/Bariatric	16cm	20	100	1	100	12.62
Philips	Brilliance iCT	CAP	Trauma/Bariatric	16cm	20	120	1	100	18.94
Philips	Brilliance iCT	CAP	Trauma/Bariatric	16cm	20	140	1	100	24.85
Philips	Brilliance iCT	CAP	Trauma/Bariatric	16cm	40	80	1	100	6.28
Philips	Brilliance iCT	CAP	Trauma/Bariatric	16cm	40	100	1	100	11.36
Philips	Brilliance iCT	CAP	Trauma/Bariatric	16cm	40	120	1	100	17.05
Philips	Brilliance iCT	CAP	Trauma/Bariatric	16cm	40	140	1	100	22.37
Philips	Brilliance iCT	CAP	Trauma/Bariatric	32cm	10	80	1	100	5.55
Philips	Brilliance iCT	CAP	Trauma/Bariatric	32cm	10	100	1	100	4.7	???
Philips	Brilliance iCT	CAP	Trauma/Bariatric	32cm	10	120	1	100	16.38
Philips	Brilliance iCT	CAP	Trauma/Bariatric	32cm	10	140	1	100	21.81
Philips	Brilliance iCT	CAP	Trauma/Bariatric	32cm	20	80	1	100	4.62
Philips	Brilliance iCT	CAP	Trauma/Bariatric	32cm	20	100	1	100	3.92	???
Philips	Brilliance iCT	CAP	Trauma/Bariatric	32cm	20	120	1	100	13.65
Philips	Brilliance iCT	CAP	Trauma/Bariatric	32cm	20	140	1	100	18.18
Philips	Brilliance iCT	CAP	Trauma/Bariatric	32cm	40	80	1	100	4.16
Philips	Brilliance iCT	CAP	Trauma/Bariatric	32cm	40	100	1	100	3.53	???
Philips	Brilliance iCT	CAP	Trauma/Bariatric	32cm	40	120	1	100	12.28
Philips	Brilliance iCT	CAP	Trauma/Bariatric	32cm	40	140	1	100	16.36
Siemens	Definition Edge	Head	NA	16cm	10	80	1	100	5.32
Siemens	Definition Edge	Head	NA	16cm	10	100	1	100	10.39
Siemens	Definition Edge	Head	NA	16cm	10	120	1	100	17.12
Siemens	Definition Edge	Head	NA	16cm	10	140	1	100	25
Siemens	Definition Edge	Head	NA	16cm	19.2	80	1	100	4.73
Siemens	Definition Edge	Head	NA	16cm	19.2	100	1	100	9.24
Siemens	Definition Edge	Head	NA	16cm	19.2	120	1	100	15.23
Siemens	Definition Edge	Head	NA	16cm	19.2	140	1	100	22.24
Siemens	Definition Edge	Head	NA	16cm	38.4	80	1	100	4.41
Siemens	Definition Edge	Head	NA	16cm	38.4	100	1	100	8.61
Siemens	Definition Edge	Head	NA	16cm	38.4	120	1	100	14.19
Siemens	Definition Edge	Head	NA	16cm	38.4	140	1	100	20.73
Siemens	Definition Edge	Head	NA	32cm	10	80	1	100	2.27
Siemens	Definition Edge	Head	NA	32cm	10	100	1	100	4.65
Siemens	Definition Edge	Head	NA	32cm	10	120	1	100	7.96
Siemens	Definition Edge	Head	NA	32cm	10	140	1	100	12.01
Siemens	Definition Edge	Head	NA	32cm	19.2	80	1	100	2.02
Siemens	Definition Edge	Head	NA	32cm	19.2	100	1	100	4.14
Siemens	Definition Edge	Head	NA	32cm	19.2	120	1	100	7.08
Siemens	Definition Edge	Head	NA	32cm	19.2	140	1	100	10.68
Siemens	Definition Edge	Head	NA	32cm	38.4	80	1	100	1.88
Siemens	Definition Edge	Head	NA	32cm	38.4	100	1	100	3.86
Siemens	Definition Edge	Head	NA	32cm	38.4	120	1	100	6.6
Siemens	Definition Edge	Head	NA	32cm	38.4	140	1	100	9.96
Siemens	Definition Edge	CAP	NA	16cm	10	80	1	100	5.32
Siemens	Definition Edge	CAP	NA	16cm	10	100	1	100	10.39
Siemens	Definition Edge	CAP	NA	16cm	10	120	1	100	17.12
Siemens	Definition Edge	CAP	NA	16cm	10	140	1	100	25
Siemens	Definition Edge	CAP	NA	16cm	19.2	80	1	100	4.73
Siemens	Definition Edge	CAP	NA	16cm	19.2	100	1	100	9.24
Siemens	Definition Edge	CAP	NA	16cm	19.2	120	1	100	15.23
Siemens	Definition Edge	CAP	NA	16cm	19.2	140	1	100	22.24
Siemens	Definition Edge	CAP	NA	16cm	38.4	80	1	100	4.41
Siemens	Definition Edge	CAP	NA	16cm	38.4	100	1	100	8.61
Siemens	Definition Edge	CAP	NA	16cm	38.4	120	1	100	14.19
Siemens	Definition Edge	CAP	NA	16cm	38.4	140	1	100	20.73
Siemens	Definition Edge	CAP	NA	32cm	10	80	1	100	2.27
Siemens	Definition Edge	CAP	NA	32cm	10	100	1	100	4.65
Siemens	Definition Edge	CAP	NA	32cm	10	120	1	100	7.96
Siemens	Definition Edge	CAP	NA	32cm	10	140	1	100	12.01
Siemens	Definition Edge	CAP	NA	32cm	19.2	80	1	100	2.02
Siemens	Definition Edge	CAP	NA	32cm	19.2	100	1	100	4.14
Siemens	Definition Edge	CAP	NA	32cm	19.2	120	1	100	7.08
Siemens	Definition Edge	CAP	NA	32cm	19.2	140	1	100	10.68
Siemens	Definition Edge	CAP	NA	32cm	38.4	80	1	100	1.88
Siemens	Definition Edge	CAP	NA	32cm	38.4	100	1	100	3.86
Siemens	Definition Edge	CAP	NA	32cm	38.4	120	1	100	6.6
Siemens	Definition Edge	CAP	NA	32cm	38.4	140	1	100	9.96
Siemens	Definition Edge	Head	Cardiac Mode	16cm	10	80	1	100	4.35
Siemens	Definition Edge	Head	Cardiac Mode	16cm	10	100	1	100	8.5
Siemens	Definition Edge	Head	Cardiac Mode	16cm	10	120	1	100	14.01
Siemens	Definition Edge	Head	Cardiac Mode	16cm	10	140	1	100	20.46
Siemens	Definition Edge	Head	Cardiac Mode	16cm	19.2	80	1	100	3.87
Siemens	Definition Edge	Head	Cardiac Mode	16cm	19.2	100	1	100	7.56
Siemens	Definition Edge	Head	Cardiac Mode	16cm	19.2	120	1	100	12.46
Siemens	Definition Edge	Head	Cardiac Mode	16cm	19.2	140	1	100	18.2
Siemens	Definition Edge	Head	Cardiac Mode	16cm	38.4	80	1	100	3.61
Siemens	Definition Edge	Head	Cardiac Mode	16cm	38.4	100	1	100	7.05
Siemens	Definition Edge	Head	Cardiac Mode	16cm	38.4	120	1	100	11.62
Siemens	Definition Edge	Head	Cardiac Mode	16cm	38.4	140	1	100	16.97
Siemens	Definition Edge	Head	Cardiac Mode	32cm	10	80	1	100	1.86
Siemens	Definition Edge	Head	Cardiac Mode	32cm	10	100	1	100	3.8
Siemens	Definition Edge	Head	Cardiac Mode	32cm	10	120	1	100	6.51
Siemens	Definition Edge	Head	Cardiac Mode	32cm	10	140	1	100	9.83
Siemens	Definition Edge	Head	Cardiac Mode	32cm	19.2	80	1	100	1.65
Siemens	Definition Edge	Head	Cardiac Mode	32cm	19.2	100	1	100	3.38
Siemens	Definition Edge	Head	Cardiac Mode	32cm	19.2	120	1	100	5.79
Siemens	Definition Edge	Head	Cardiac Mode	32cm	19.2	140	1	100	8.74
Siemens	Definition Edge	Head	Cardiac Mode	32cm	38.4	80	1	100	1.54
Siemens	Definition Edge	Head	Cardiac Mode	32cm	38.4	100	1	100	3.15
Siemens	Definition Edge	Head	Cardiac Mode	32cm	38.4	120	1	100	5.4
Siemens	Definition Edge	Head	Cardiac Mode	32cm	38.4	140	1	100	8.15
Siemens	Definition Edge	CAP	Cardiac Mode	16cm	10	80	1	100	4.35
Siemens	Definition Edge	CAP	Cardiac Mode	16cm	10	100	1	100	8.5
Siemens	Definition Edge	CAP	Cardiac Mode	16cm	10	120	1	100	14.01
Siemens	Definition Edge	CAP	Cardiac Mode	16cm	10	140	1	100	20.46
Siemens	Definition Edge	CAP	Cardiac Mode	16cm	19.2	80	1	100	3.87
Siemens	Definition Edge	CAP	Cardiac Mode	16cm	19.2	100	1	100	7.56
Siemens	Definition Edge	CAP	Cardiac Mode	16cm	19.2	120	1	100	12.46
Siemens	Definition Edge	CAP	Cardiac Mode	16cm	19.2	140	1	100	18.2
Siemens	Definition Edge	CAP	Cardiac Mode	16cm	38.4	80	1	100	3.61
Siemens	Definition Edge	CAP	Cardiac Mode	16cm	38.4	100	1	100	7.05
Siemens	Definition Edge	CAP	Cardiac Mode	16cm	38.4	120	1	100	11.62
Siemens	Definition Edge	CAP	Cardiac Mode	16cm	38.4	140	1	100	16.97
Siemens	Definition Edge	CAP	Cardiac Mode	32cm	10	80	1	100	1.86
Siemens	Definition Edge	CAP	Cardiac Mode	32cm	10	100	1	100	3.8
Siemens	Definition Edge	CAP	Cardiac Mode	32cm	10	120	1	100	6.51
Siemens	Definition Edge	CAP	Cardiac Mode	32cm	10	140	1	100	9.83
Siemens	Definition Edge	CAP	Cardiac Mode	32cm	19.2	80	1	100	1.65
Siemens	Definition Edge	CAP	Cardiac Mode	32cm	19.2	100	1	100	3.38
Siemens	Definition Edge	CAP	Cardiac Mode	32cm	19.2	120	1	100	5.79
Siemens	Definition Edge	CAP	Cardiac Mode	32cm	19.2	140	1	100	8.74
Siemens	Definition Edge	CAP	Cardiac Mode	32cm	38.4	80	1	100	1.54
Siemens	Definition Edge	CAP	Cardiac Mode	32cm	38.4	100	1	100	3.15
Siemens	Definition Edge	CAP	Cardiac Mode	32cm	38.4	120	1	100	5.4
Siemens	Definition Edge	CAP	Cardiac Mode	32cm	38.4	140	1	100	8.15
Siemens	Definition Flash	Head	Cardiac Mode	16cm	10	70	1	100	2.89
Siemens	Definition Flash	Head	Cardiac Mode	16cm	10	80	1	100	4.5
Siemens	Definition Flash	Head	Cardiac Mode	16cm	10	100	1	100	9.04
Siemens	Definition Flash	Head	Cardiac Mode	16cm	10	120	1	100	15.12
Siemens	Definition Flash	Head	Cardiac Mode	16cm	10	140	1	100	22.18
Siemens	Definition Flash	Head	Cardiac Mode	16cm	19.2	70	1	100	2.49
Siemens	Definition Flash	Head	Cardiac Mode	16cm	19.2	80	1	100	3.88
Siemens	Definition Flash	Head	Cardiac Mode	16cm	19.2	100	1	100	7.79
Siemens	Definition Flash	Head	Cardiac Mode	16cm	19.2	120	1	100	13.04
Siemens	Definition Flash	Head	Cardiac Mode	16cm	19.2	140	1	100	19.12
Siemens	Definition Flash	Head	Cardiac Mode	16cm	38.4	70	1	100	2.28
Siemens	Definition Flash	Head	Cardiac Mode	16cm	38.4	80	1	100	3.55
Siemens	Definition Flash	Head	Cardiac Mode	16cm	38.4	100	1	100	7.13
Siemens	Definition Flash	Head	Cardiac Mode	16cm	38.4	120	1	100	11.92
Siemens	Definition Flash	Head	Cardiac Mode	16cm	38.4	140	1	100	17.49
Siemens	Definition Flash	Head	Cardiac Mode	32cm	10	70	1	100	1.27
Siemens	Definition Flash	Head	Cardiac Mode	32cm	10	80	1	100	2.01
Siemens	Definition Flash	Head	Cardiac Mode	32cm	10	100	1	100	4.12
Siemens	Definition Flash	Head	Cardiac Mode	32cm	10	120	1	100	7.04
Siemens	Definition Flash	Head	Cardiac Mode	32cm	10	140	1	100	10.51
Siemens	Definition Flash	Head	Cardiac Mode	32cm	19.2	70	1	100	1.1
Siemens	Definition Flash	Head	Cardiac Mode	32cm	19.2	80	1	100	1.73
Siemens	Definition Flash	Head	Cardiac Mode	32cm	19.2	100	1	100	3.55
Siemens	Definition Flash	Head	Cardiac Mode	32cm	19.2	120	1	100	6.07
Siemens	Definition Flash	Head	Cardiac Mode	32cm	19.2	140	1	100	9.06
Siemens	Definition Flash	Head	Cardiac Mode	32cm	38.4	70	1	100	1
Siemens	Definition Flash	Head	Cardiac Mode	32cm	38.4	80	1	100	1.58
Siemens	Definition Flash	Head	Cardiac Mode	32cm	38.4	100	1	100	3.25
Siemens	Definition Flash	Head	Cardiac Mode	32cm	38.4	120	1	100	5.55
Siemens	Definition Flash	Head	Cardiac Mode	32cm	38.4	140	1	100	8.29
Siemens	Definition Flash	CAP	Cardiac Mode	16cm	10	80	1	100	4.5
Siemens	Definition Flash	CAP	Cardiac Mode	16cm	10	100	1	100	9.04
Siemens	Definition Flash	CAP	Cardiac Mode	16cm	10	120	1	100	15.12
Siemens	Definition Flash	CAP	Cardiac Mode	16cm	10	140	1	100	22.18
Siemens	Definition Flash	CAP	Cardiac Mode	16cm	19.2	80	1	100	3.88
Siemens	Definition Flash	CAP	Cardiac Mode	16cm	19.2	100	1	100	7.79
Siemens	Definition Flash	CAP	Cardiac Mode	16cm	19.2	120	1	100	13.04
Siemens	Definition Flash	CAP	Cardiac Mode	16cm	19.2	140	1	100	19.12
Siemens	Definition Flash	CAP	Cardiac Mode	16cm	38.4	80	1	100	3.55
Siemens	Definition Flash	CAP	Cardiac Mode	16cm	38.4	100	1	100	7.13
Siemens	Definition Flash	CAP	Cardiac Mode	16cm	38.4	120	1	100	11.92
Siemens	Definition Flash	CAP	Cardiac Mode	16cm	38.4	140	1	100	17.49
Siemens	Definition Flash	CAP	Cardiac Mode	32cm	10	70	1	100	1.27
Siemens	Definition Flash	CAP	Cardiac Mode	32cm	10	80	1	100	2.01
Siemens	Definition Flash	CAP	Cardiac Mode	32cm	10	100	1	100	4.12
Siemens	Definition Flash	CAP	Cardiac Mode	32cm	10	120	1	100	7.04
Siemens	Definition Flash	CAP	Cardiac Mode	32cm	10	140	1	100	10.51
Siemens	Definition Flash	CAP	Cardiac Mode	32cm	19.2	70	1	100	1.1
Siemens	Definition Flash	CAP	Cardiac Mode	32cm	19.2	80	1	100	1.73
Siemens	Definition Flash	CAP	Cardiac Mode	32cm	19.2	100	1	100	3.55
Siemens	Definition Flash	CAP	Cardiac Mode	32cm	19.2	120	1	100	6.07
Siemens	Definition Flash	CAP	Cardiac Mode	32cm	19.2	140	1	100	9.06
Siemens	Definition Flash	CAP	Cardiac Mode	32cm	38.4	70	1	100	1
Siemens	Definition Flash	CAP	Cardiac Mode	32cm	38.4	80	1	100	1.58
Siemens	Definition Flash	CAP	Cardiac Mode	32cm	38.4	100	1	100	3.25
Siemens	Definition Flash	CAP	Cardiac Mode	32cm	38.4	120	1	100	5.55
Siemens	Definition Flash	CAP	Cardiac Mode	32cm	38.4	140	1	100	8.29
Siemens	Definition Flash	Head	Flash Mode	16cm	10	80	1	100	4.5
Siemens	Definition Flash	Head	Flash Mode	16cm	10	100	1	100	9.04
Siemens	Definition Flash	Head	Flash Mode	16cm	10	120	1	100	15.12
Siemens	Definition Flash	Head	Flash Mode	16cm	10	140	1	100	22.18
Siemens	Definition Flash	Head	Flash Mode	16cm	19.2	80	1	100	3.88
Siemens	Definition Flash	Head	Flash Mode	16cm	19.2	100	1	100	7.79
Siemens	Definition Flash	Head	Flash Mode	16cm	19.2	120	1	100	13.04
Siemens	Definition Flash	Head	Flash Mode	16cm	19.2	140	1	100	19.12
Siemens	Definition Flash	Head	Flash Mode	16cm	38.4	80	1	100	3.55
Siemens	Definition Flash	Head	Flash Mode	16cm	38.4	100	1	100	7.13
Siemens	Definition Flash	Head	Flash Mode	16cm	38.4	120	1	100	11.92
Siemens	Definition Flash	Head	Flash Mode	16cm	38.4	140	1	100	17.49
Siemens	Definition Flash	Head	Flash Mode	32cm	10	70	1	100	1.27
Siemens	Definition Flash	Head	Flash Mode	32cm	10	80	1	100	2.01
Siemens	Definition Flash	Head	Flash Mode	32cm	10	100	1	100	4.12
Siemens	Definition Flash	Head	Flash Mode	32cm	10	120	1	100	7.04
Siemens	Definition Flash	Head	Flash Mode	32cm	10	140	1	100	10.51
Siemens	Definition Flash	Head	Flash Mode	32cm	19.2	70	1	100	1.1
Siemens	Definition Flash	Head	Flash Mode	32cm	19.2	80	1	100	1.73
Siemens	Definition Flash	Head	Flash Mode	32cm	19.2	100	1	100	3.55
Siemens	Definition Flash	Head	Flash Mode	32cm	19.2	120	1	100	6.07
Siemens	Definition Flash	Head	Flash Mode	32cm	19.2	140	1	100	9.06
Siemens	Definition Flash	Head	Flash Mode	32cm	38.4	70	1	100	1
Siemens	Definition Flash	Head	Flash Mode	32cm	38.4	80	1	100	1.58
Siemens	Definition Flash	Head	Flash Mode	32cm	38.4	100	1	100	3.25
Siemens	Definition Flash	Head	Flash Mode	32cm	38.4	120	1	100	5.55
Siemens	Definition Flash	Head	Flash Mode	32cm	38.4	140	1	100	8.29
Siemens	Definition Flash	CAP	Flash Mode	16cm	10	80	1	100	4.5
Siemens	Definition Flash	CAP	Flash Mode	16cm	10	100	1	100	9.04
Siemens	Definition Flash	CAP	Flash Mode	16cm	10	120	1	100	15.12
Siemens	Definition Flash	CAP	Flash Mode	16cm	10	140	1	100	22.18
Siemens	Definition Flash	CAP	Flash Mode	16cm	19.2	80	1	100	3.88
Siemens	Definition Flash	CAP	Flash Mode	16cm	19.2	100	1	100	7.79
Siemens	Definition Flash	CAP	Flash Mode	16cm	19.2	120	1	100	13.04
Siemens	Definition Flash	CAP	Flash Mode	16cm	19.2	140	1	100	19.12
Siemens	Definition Flash	CAP	Flash Mode	16cm	38.4	80	1	100	3.55
Siemens	Definition Flash	CAP	Flash Mode	16cm	38.4	100	1	100	7.13
Siemens	Definition Flash	CAP	Flash Mode	16cm	38.4	120	1	100	11.92
Siemens	Definition Flash	CAP	Flash Mode	16cm	38.4	140	1	100	17.49
Siemens	Definition Flash	CAP	Flash Mode	32cm	10	70	1	100	1.27
Siemens	Definition Flash	CAP	Flash Mode	32cm	10	80	1	100	2.01
Siemens	Definition Flash	CAP	Flash Mode	32cm	10	100	1	100	4.12
Siemens	Definition Flash	CAP	Flash Mode	32cm	10	120	1	100	7.04
Siemens	Definition Flash	CAP	Flash Mode	32cm	10	140	1	100	10.51
Siemens	Definition Flash	CAP	Flash Mode	32cm	19.2	70	1	100	1.1
Siemens	Definition Flash	CAP	Flash Mode	32cm	19.2	80	1	100	1.73
Siemens	Definition Flash	CAP	Flash Mode	32cm	19.2	100	1	100	3.55
Siemens	Definition Flash	CAP	Flash Mode	32cm	19.2	120	1	100	6.07
Siemens	Definition Flash	CAP	Flash Mode	32cm	19.2	140	1	100	9.06
Siemens	Definition Flash	CAP	Flash Mode	32cm	38.4	70	1	100	1
Siemens	Definition Flash	CAP	Flash Mode	32cm	38.4	80	1	100	1.58
Siemens	Definition Flash	CAP	Flash Mode	32cm	38.4	100	1	100	3.25
Siemens	Definition Flash	CAP	Flash Mode	32cm	38.4	120	1	100	5.55
Siemens	Definition Flash	CAP	Flash Mode	32cm	38.4	140	1	100	8.29
Siemens	Definition Flash	Head	Tube A	16cm	10	80	1	100	5.48
Siemens	Definition Flash	Head	Tube A	16cm	10	100	1	100	10.99
Siemens	Definition Flash	Head	Tube A	16cm	10	120	1	100	18.38
Siemens	Definition Flash	Head	Tube A	16cm	10	140	1	100	26.98
Siemens	Definition Flash	Head	Tube A	16cm	19.2	80	1	100	4.73
Siemens	Definition Flash	Head	Tube A	16cm	19.2	100	1	100	9.49
Siemens	Definition Flash	Head	Tube A	16cm	19.2	120	1	100	15.87
Siemens	Definition Flash	Head	Tube A	16cm	19.2	140	1	100	23.29
Siemens	Definition Flash	Head	Tube A	16cm	38.4	80	1	100	4.32
Siemens	Definition Flash	Head	Tube A	16cm	38.4	100	1	100	8.67
Siemens	Definition Flash	Head	Tube A	16cm	38.4	120	1	100	14.49
Siemens	Definition Flash	Head	Tube A	16cm	38.4	140	1	100	21.28
Siemens	Definition Flash	Head	Tube A	32cm	10	70	1	100	1.55
Siemens	Definition Flash	Head	Tube A	32cm	10	80	1	100	2.44
Siemens	Definition Flash	Head	Tube A	32cm	10	100	1	100	5.02
Siemens	Definition Flash	Head	Tube A	32cm	10	120	1	100	8.56
Siemens	Definition Flash	Head	Tube A	32cm	10	140	1	100	12.78
Siemens	Definition Flash	Head	Tube A	32cm	19.2	70	1	100	1.34
Siemens	Definition Flash	Head	Tube A	32cm	19.2	80	1	100	2.11
Siemens	Definition Flash	Head	Tube A	32cm	19.2	100	1	100	4.33
Siemens	Definition Flash	Head	Tube A	32cm	19.2	120	1	100	7.39
Siemens	Definition Flash	Head	Tube A	32cm	19.2	140	1	100	11.03
Siemens	Definition Flash	Head	Tube A	32cm	38.4	70	1	100	1.22
Siemens	Definition Flash	Head	Tube A	32cm	38.4	80	1	100	1.92
Siemens	Definition Flash	Head	Tube A	32cm	38.4	100	1	100	3.96
Siemens	Definition Flash	Head	Tube A	32cm	38.4	120	1	100	6.75
Siemens	Definition Flash	Head	Tube A	32cm	38.4	140	1	100	10.08
Siemens	Definition Flash	CAP	Tube A	16cm	10	80	1	100	5.48
Siemens	Definition Flash	CAP	Tube A	16cm	10	100	1	100	10.99
Siemens	Definition Flash	CAP	Tube A	16cm	10	120	1	100	18.38
Siemens	Definition Flash	CAP	Tube A	16cm	10	140	1	100	26.98
Siemens	Definition Flash	CAP	Tube A	16cm	19.2	80	1	100	4.73
Siemens	Definition Flash	CAP	Tube A	16cm	19.2	100	1	100	9.49
Siemens	Definition Flash	CAP	Tube A	16cm	19.2	120	1	100	15.87
Siemens	Definition Flash	CAP	Tube A	16cm	19.2	140	1	100	23.29
Siemens	Definition Flash	CAP	Tube A	16cm	38.4	80	1	100	4.32
Siemens	Definition Flash	CAP	Tube A	16cm	38.4	100	1	100	8.67
Siemens	Definition Flash	CAP	Tube A	16cm	38.4	120	1	100	14.49
Siemens	Definition Flash	CAP	Tube A	16cm	38.4	140	1	100	21.28
Siemens	Definition Flash	CAP	Tube A	32cm	10	70	1	100	1.55
Siemens	Definition Flash	CAP	Tube A	32cm	10	80	1	100	2.44
Siemens	Definition Flash	CAP	Tube A	32cm	10	100	1	100	5.02
Siemens	Definition Flash	CAP	Tube A	32cm	10	120	1	100	8.56
Siemens	Definition Flash	CAP	Tube A	32cm	10	140	1	100	12.78
Siemens	Definition Flash	CAP	Tube A	32cm	19.2	70	1	100	1.34
Siemens	Definition Flash	CAP	Tube A	32cm	19.2	80	1	100	2.11
Siemens	Definition Flash	CAP	Tube A	32cm	19.2	100	1	100	4.33
Siemens	Definition Flash	CAP	Tube A	32cm	19.2	120	1	100	7.39
Siemens	Definition Flash	CAP	Tube A	32cm	19.2	140	1	100	11.03
Siemens	Definition Flash	CAP	Tube A	32cm	38.4	70	1	100	1.22
Siemens	Definition Flash	CAP	Tube A	32cm	38.4	80	1	100	1.92
Siemens	Definition Flash	CAP	Tube A	32cm	38.4	100	1	100	3.96
Siemens	Definition Flash	CAP	Tube A	32cm	38.4	120	1	100	6.75
Siemens	Definition Flash	CAP	Tube A	32cm	38.4	140	1	100	10.08
Siemens	Definition Flash	Head	Tube B	16cm	10	80	1	100	7.79
Siemens	Definition Flash	Head	Tube B	16cm	10	100	1	100	15.64
Siemens	Definition Flash	Head	Tube B	16cm	10	120	1	100	26.15
Siemens	Definition Flash	Head	Tube B	16cm	10	140	1	100	38.37
Siemens	Definition Flash	Head	Tube B	16cm	19.2	80	1	100	6.73
Siemens	Definition Flash	Head	Tube B	16cm	19.2	100	1	100	13.51
Siemens	Definition Flash	Head	Tube B	16cm	19.2	120	1	100	22.58
Siemens	Definition Flash	Head	Tube B	16cm	19.2	140	1	100	33.14
Siemens	Definition Flash	Head	Tube B	16cm	38.4	80	1	100	6.14
Siemens	Definition Flash	Head	Tube B	16cm	38.4	100	1	100	12.34
Siemens	Definition Flash	Head	Tube B	16cm	38.4	120	1	100	20.63
Siemens	Definition Flash	Head	Tube B	16cm	38.4	140	1	100	30.27
Siemens	Definition Flash	Head	Tube B	32cm	10	70	1	100	2.2
Siemens	Definition Flash	Head	Tube B	32cm	10	80	1	100	3.47
Siemens	Definition Flash	Head	Tube B	32cm	10	100	1	100	7.13
Siemens	Definition Flash	Head	Tube B	32cm	10	120	1	100	12.17
Siemens	Definition Flash	Head	Tube B	32cm	10	140	1	100	18.18
Siemens	Definition Flash	Head	Tube B	32cm	19.2	70	1	100	1.9
Siemens	Definition Flash	Head	Tube B	32cm	19.2	80	1	100	3
Siemens	Definition Flash	Head	Tube B	32cm	19.2	100	1	100	6.16
Siemens	Definition Flash	Head	Tube B	32cm	19.2	120	1	100	10.51
Siemens	Definition Flash	Head	Tube B	32cm	19.2	140	1	100	15.7
Siemens	Definition Flash	Head	Tube B	32cm	38.4	70	1	100	1.74
Siemens	Definition Flash	Head	Tube B	32cm	38.4	80	1	100	2.74
Siemens	Definition Flash	Head	Tube B	32cm	38.4	100	1	100	5.62
Siemens	Definition Flash	Head	Tube B	32cm	38.4	120	1	100	9.6
Siemens	Definition Flash	Head	Tube B	32cm	38.4	140	1	100	14.34
Siemens	Definition Flash	CAP	Tube B	16cm	10	80	1	100	7.79
Siemens	Definition Flash	CAP	Tube B	16cm	10	100	1	100	15.64
Siemens	Definition Flash	CAP	Tube B	16cm	10	120	1	100	26.15
Siemens	Definition Flash	CAP	Tube B	16cm	10	140	1	100	38.37
Siemens	Definition Flash	CAP	Tube B	16cm	19.2	80	1	100	6.73
Siemens	Definition Flash	CAP	Tube B	16cm	19.2	100	1	100	13.51
Siemens	Definition Flash	CAP	Tube B	16cm	19.2	120	1	100	22.58
Siemens	Definition Flash	CAP	Tube B	16cm	19.2	140	1	100	33.14
Siemens	Definition Flash	CAP	Tube B	16cm	38.4	80	1	100	6.14
Siemens	Definition Flash	CAP	Tube B	16cm	38.4	100	1	100	12.34
Siemens	Definition Flash	CAP	Tube B	16cm	38.4	120	1	100	20.63
Siemens	Definition Flash	CAP	Tube B	16cm	38.4	140	1	100	30.27
Siemens	Definition Flash	CAP	Tube B	32cm	10	70	1	100	2.2
Siemens	Definition Flash	CAP	Tube B	32cm	10	80	1	100	3.47
Siemens	Definition Flash	CAP	Tube B	32cm	10	100	1	100	7.13
Siemens	Definition Flash	CAP	Tube B	32cm	10	120	1	100	12.17
Siemens	Definition Flash	CAP	Tube B	32cm	10	140	1	100	18.18
Siemens	Definition Flash	CAP	Tube B	32cm	19.2	70	1	100	1.9
Siemens	Definition Flash	CAP	Tube B	32cm	19.2	80	1	100	3
Siemens	Definition Flash	CAP	Tube B	32cm	19.2	100	1	100	6.16
Siemens	Definition Flash	CAP	Tube B	32cm	19.2	120	1	100	10.51
Siemens	Definition Flash	CAP	Tube B	32cm	19.2	140	1	100	15.7
Siemens	Definition Flash	CAP	Tube B	32cm	38.4	70	1	100	1.74
Siemens	Definition Flash	CAP	Tube B	32cm	38.4	80	1	100	2.74
Siemens	Definition Flash	CAP	Tube B	32cm	38.4	100	1	100	5.62
Siemens	Definition Flash	CAP	Tube B	32cm	38.4	120	1	100	9.6
Siemens	Definition Flash	CAP	Tube B	32cm	38.4	140	1	100	14.34
Siemens	Definition Flash	Head	Sn Filter Tube B	16cm	10	80	1	100	0.51
Siemens	Definition Flash	Head	Sn Filter Tube B	16cm	10	100	1	100	1.95
Siemens	Definition Flash	Head	Sn Filter Tube B	16cm	10	120	1	100	4.94
Siemens	Definition Flash	Head	Sn Filter Tube B	16cm	10	140	1	100	9.36
Siemens	Definition Flash	Head	Sn Filter Tube B	16cm	19.2	80	1	100	0.44
Siemens	Definition Flash	Head	Sn Filter Tube B	16cm	19.2	100	1	100	1.69
Siemens	Definition Flash	Head	Sn Filter Tube B	16cm	19.2	120	1	100	4.27
Siemens	Definition Flash	Head	Sn Filter Tube B	16cm	19.2	140	1	100	8.09
Siemens	Definition Flash	Head	Sn Filter Tube B	16cm	38.4	80	1	100	0.4
Siemens	Definition Flash	Head	Sn Filter Tube B	16cm	38.4	100	1	100	1.54
Siemens	Definition Flash	Head	Sn Filter Tube B	16cm	38.4	120	1	100	3.9
Siemens	Definition Flash	Head	Sn Filter Tube B	16cm	38.4	140	1	100	7.38
Siemens	Definition Flash	Head	Sn Filter Tube B	32cm	10	70	1	100	0.14
Siemens	Definition Flash	Head	Sn Filter Tube B	32cm	10	80	1	100	0.33
Siemens	Definition Flash	Head	Sn Filter Tube B	32cm	10	100	1	100	1.25
Siemens	Definition Flash	Head	Sn Filter Tube B	32cm	10	120	1	100	3.17
Siemens	Definition Flash	Head	Sn Filter Tube B	32cm	10	140	1	100	6
Siemens	Definition Flash	Head	Sn Filter Tube B	32cm	19.2	70	1	100	0.12
Siemens	Definition Flash	Head	Sn Filter Tube B	32cm	19.2	80	1	100	0.29
Siemens	Definition Flash	Head	Sn Filter Tube B	32cm	19.2	100	1	100	1.08
Siemens	Definition Flash	Head	Sn Filter Tube B	32cm	19.2	120	1	100	2.74
Siemens	Definition Flash	Head	Sn Filter Tube B	32cm	19.2	140	1	100	5.19
Siemens	Definition Flash	Head	Sn Filter Tube B	32cm	38.4	70	1	100	0.11
Siemens	Definition Flash	Head	Sn Filter Tube B	32cm	38.4	80	1	100	0.26
Siemens	Definition Flash	Head	Sn Filter Tube B	32cm	38.4	100	1	100	0.99
Siemens	Definition Flash	Head	Sn Filter Tube B	32cm	38.4	120	1	100	2.5
Siemens	Definition Flash	Head	Sn Filter Tube B	32cm	38.4	140	1	100	4.73
Siemens	Definition Flash	CAP	Sn Filter Tube B	16cm	10	80	1	100	0.51
Siemens	Definition Flash	CAP	Sn Filter Tube B	16cm	10	100	1	100	1.95
Siemens	Definition Flash	CAP	Sn Filter Tube B	16cm	10	120	1	100	4.94
Siemens	Definition Flash	CAP	Sn Filter Tube B	16cm	10	140	1	100	9.36
Siemens	Definition Flash	CAP	Sn Filter Tube B	16cm	19.2	80	1	100	0.44
Siemens	Definition Flash	CAP	Sn Filter Tube B	16cm	19.2	100	1	100	1.69
Siemens	Definition Flash	CAP	Sn Filter Tube B	16cm	19.2	120	1	100	4.27
Siemens	Definition Flash	CAP	Sn Filter Tube B	16cm	19.2	140	1	100	8.09
Siemens	Definition Flash	CAP	Sn Filter Tube B	16cm	38.4	80	1	100	0.4
Siemens	Definition Flash	CAP	Sn Filter Tube B	16cm	38.4	100	1	100	1.54
Siemens	Definition Flash	CAP	Sn Filter Tube B	16cm	38.4	120	1	100	3.9
Siemens	Definition Flash	CAP	Sn Filter Tube B	16cm	38.4	140	1	100	7.38
Siemens	Definition Flash	CAP	Sn Filter Tube B	32cm	10	70	1	100	0.14
Siemens	Definition Flash	CAP	Sn Filter Tube B	32cm	10	80	1	100	0.33
Siemens	Definition Flash	CAP	Sn Filter Tube B	32cm	10	100	1	100	1.25
Siemens	Definition Flash	CAP	Sn Filter Tube B	32cm	10	120	1	100	3.17
Siemens	Definition Flash	CAP	Sn Filter Tube B	32cm	10	140	1	100	6
Siemens	Definition Flash	CAP	Sn Filter Tube B	32cm	19.2	70	1	100	0.12
Siemens	Definition Flash	CAP	Sn Filter Tube B	32cm	19.2	80	1	100	0.29
Siemens	Definition Flash	CAP	Sn Filter Tube B	32cm	19.2	100	1	100	1.08
Siemens	Definition Flash	CAP	Sn Filter Tube B	32cm	19.2	120	1	100	2.74
Siemens	Definition Flash	CAP	Sn Filter Tube B	32cm	19.2	140	1	100	5.19
Siemens	Definition Flash	CAP	Sn Filter Tube B	32cm	38.4	70	1	100	0.11
Siemens	Definition Flash	CAP	Sn Filter Tube B	32cm	38.4	80	1	100	0.26
Siemens	Definition Flash	CAP	Sn Filter Tube B	32cm	38.4	100	1	100	0.99
Siemens	Definition Flash	CAP	Sn Filter Tube B	32cm	38.4	120	1	100	2.5
Siemens	Definition Flash	CAP	Sn Filter Tube B	32cm	38.4	140	1	100	4.73
GE	Lightspeed 16	Head	NA	16cm	10	80	1	100	7.42
GE	Lightspeed 16	Head	NA	16cm	10	100	1	100	13.58
GE	Lightspeed 16	Head	NA	16cm	10	120	1	100	20.91
GE	Lightspeed 16	Head	NA	16cm	10	140	1	100	29.22
GE	Lightspeed 16	Head	NA	16cm	20	80	1	100	6.35
GE	Lightspeed 16	Head	NA	16cm	20	100	1	100	11.62
GE	Lightspeed 16	Head	NA	16cm	20	120	1	100	17.9
GE	Lightspeed 16	Head	NA	16cm	20	140	1	100	25.01
GE	Lightspeed 16	Head	NA	32cm	10	80	1	100	3.12
GE	Lightspeed 16	Head	NA	32cm	10	100	1	100	6.8
GE	Lightspeed 16	Head	NA	32cm	10	120	1	100	11.58
GE	Lightspeed 16	Head	NA	32cm	10	140	1	100	16
GE	Lightspeed 16	Head	NA	32cm	20	80	1	100	2.67
GE	Lightspeed 16	Head	NA	32cm	20	100	1	100	5.82
GE	Lightspeed 16	Head	NA	32cm	20	120	1	100	9.91
GE	Lightspeed 16	Head	NA	32cm	20	140	1	100	13.7

## Sheet: NCICT
Manufacturer	Scanner Name	Scan Protocol	Bowtie filter	Phantom	Collimation	kVp	Pitch	mAs	CTDIw
GE	8800, 9000 Series	NA	NA	16cm	10	80	1	100	2.82		1977
GE	8800, 9000 Series	NA	NA	16cm	10	100	1	100	4.19
GE	8800, 9000 Series	NA	NA	16cm	10	120	1	100	6.21
GE	8800, 9000 Series	NA	NA	16cm	10	140	1	100	9.22
GE	8800, 9000 Series	NA	NA	32cm	10	80	1	100	1.79
GE	8800, 9000 Series	NA	NA	32cm	10	100	1	100	2.73
GE	8800, 9000 Series	NA	NA	32cm	10	120	1	100	3.51
GE	8800, 9000 Series	NA	NA	32cm	10	140	1	100	6.37
GE	9800 Series	NA	NA	16cm	10	80	1	100	6.49
GE	9800 Series	NA	NA	16cm	10	100	1	100	10.14
GE	9801 Series	NA	NA	16cm	10	120	1	100	13.57
GE	9802 Series	NA	NA	16cm	10	140	1	100	19.98
GE	9800 Series	NA	NA	32cm	10	80	1	100	2.76
GE	9800 Series	NA	NA	32cm	10	100	1	100	4.31
GE	9801 Series	NA	NA	32cm	10	120	1	100	6.22
GE	9802 Series	NA	NA	32cm	10	140	1	100	8.48
GE	BrightSpeed 4, 8, 16	NA	NA	16cm	10	80	1	100	7.82
GE	BrightSpeed 4, 8, 16	NA	NA	16cm	10	100	1	100	13.57
GE	BrightSpeed 4, 8, 16	NA	NA	16cm	10	120	1	100	20.57
GE	BrightSpeed 4, 8, 16	NA	NA	16cm	10	140	1	100	28.34
GE	BrightSpeed 4, 8, 16	NA	NA	32cm	10	80	1	100	3.54
GE	BrightSpeed 4, 8, 16	NA	NA	32cm	10	100	1	100	6.65
GE	BrightSpeed 4, 8, 16	NA	NA	32cm	10	120	1	100	10.63
GE	BrightSpeed 4, 8, 16	NA	NA	32cm	10	140	1	100	15.09
GE	Discovery CT HD750	NA	NA	16cm	10	80	1	100	7.27
GE	Discovery CT HD750	NA	NA	16cm	10	100	1	100	12.84
GE	Discovery CT HD750	NA	NA	16cm	10	120	1	100	19.59
GE	Discovery CT HD750	NA	NA	16cm	10	140	1	100	26.93
GE	Discovery CT HD750	NA	NA	32cm	10	80	1	100	3.54
GE	Discovery CT HD750	NA	NA	32cm	10	100	1	100	6.42
GE	Discovery CT HD750	NA	NA	32cm	10	120	1	100	10.04
GE	Discovery CT HD750	NA	NA	32cm	10	140	1	100	14.11
GE	HiLight Advantage	NA	NA	16cm	10	80	1	100	4.25
GE	HiLight Advantage	NA	NA	16cm	10	100	1	100	7.42
GE	HiLight Advantage	NA	NA	16cm	10	120	1	100	11.59
GE	HiLight Advantage	NA	NA	16cm	10	140	1	100	17.24
GE	HiLight Advantage	NA	NA	32cm	10	80	1	100	1.85
GE	HiLight Advantage	NA	NA	32cm	10	100	1	100	3.23
GE	HiLight Advantage	NA	NA	32cm	10	120	1	100	5.1
GE	HiLight Advantage	NA	NA	32cm	10	140	1	100	7.5
GE	HiLight, HiSpeed CT/i (no SmartBeam)	NA	NA	16cm	10	80	1	100	4.32
GE	HiLight, HiSpeed CT/i (no SmartBeam)	NA	NA	16cm	10	100	1	100	7.84
GE	HiLight, HiSpeed CT/i (no SmartBeam)	NA	NA	16cm	10	120	1	100	11.93
GE	HiLight, HiSpeed CT/i (no SmartBeam)	NA	NA	16cm	10	140	1	100	17.05
GE	HiLight, HiSpeed CT/i (no SmartBeam)	NA	NA	32cm	10	80	1	100	1.73
GE	HiLight, HiSpeed CT/i (no SmartBeam)	NA	NA	32cm	10	100	1	100	3.42
GE	HiLight, HiSpeed CT/i (no SmartBeam)	NA	NA	32cm	10	120	1	100	5.13
GE	HiLight, HiSpeed CT/i (no SmartBeam)	NA	NA	32cm	10	140	1	100	7.54
GE	HiSpeed CT/e (dual)	NA	NA	16cm	10	80	1	100	5.15
GE	HiSpeed CT/e (dual)	NA	NA	16cm	10	100	1	100	9.73
GE	HiSpeed CT/e (dual)	NA	NA	16cm	10	120	1	100	15.4
GE	HiSpeed CT/e (dual)	NA	NA	16cm	10	140	1	100	21.43
GE	HiSpeed CT/e (dual)	NA	NA	32cm	10	80	1	100	2.27
GE	HiSpeed CT/e (dual)	NA	NA	32cm	10	100	1	100	4.41
GE	HiSpeed CT/e (dual)	NA	NA	32cm	10	120	1	100	7.2
GE	HiSpeed CT/e (dual)	NA	NA	32cm	10	140	1	100	10.35
GE	HiSpeed FX/i, LX/i	NA	NA	16cm	10	80	1	100	6.41
GE	HiSpeed FX/i, LX/i	NA	NA	16cm	10	100	1	100	9.61
GE	HiSpeed FX/i, LX/i	NA	NA	16cm	10	120	1	100	18.34
GE	HiSpeed FX/i, LX/i	NA	NA	16cm	10	140	1	100	22.47
GE	HiSpeed FX/i, LX/i	NA	NA	32cm	10	80	1	100	2.78
GE	HiSpeed FX/i, LX/i	NA	NA	32cm	10	100	1	100	4.41
GE	HiSpeed FX/i, LX/i	NA	NA	32cm	10	120	1	100	7.83
GE	HiSpeed FX/i, LX/i	NA	NA	32cm	10	140	1	100	11.01
GE	HiSpeed CT/i (SmartBeam)	NA	NA	16cm	10	80	1	100	4.32
GE	HiSpeed CT/i (SmartBeam)	NA	NA	16cm	10	100	1	100	7.84
GE	HiSpeed CT/i (SmartBeam)	NA	NA	16cm	10	120	1	100	12.22
GE	HiSpeed CT/i (SmartBeam)	NA	NA	16cm	10	140	1	100	17.99
GE	HiSpeed CT/i (SmartBeam)	NA	NA	32cm	10	80	1	100	2.19
GE	HiSpeed CT/i (SmartBeam)	NA	NA	32cm	10	100	1	100	4.22
GE	HiSpeed CT/i (SmartBeam)	NA	NA	32cm	10	120	1	100	6.14
GE	HiSpeed CT/i (SmartBeam)	NA	NA	32cm	10	140	1	100	8.99
GE	HiSpeed ZX/i, NX/i	NA	NA	16cm	10	80	1	100	4.99
GE	HiSpeed ZX/i, NX/i	NA	NA	16cm	10	100	1	100	9.61
GE	HiSpeed ZX/i, NX/i	NA	NA	16cm	10	120	1	100	14.94
GE	HiSpeed ZX/i, NX/i	NA	NA	16cm	10	140	1	100	20.8
GE	HiSpeed ZX/i, NX/i	NA	NA	32cm	10	80	1	100	2.18
GE	HiSpeed ZX/i, NX/i	NA	NA	32cm	10	100	1	100	4.41
GE	HiSpeed ZX/i, NX/i	NA	NA	32cm	10	120	1	100	6.91
GE	HiSpeed ZX/i, NX/i	NA	NA	32cm	10	140	1	100	9.93
GE	HiSpeed Advantage	NA	NA	16cm	10	80	1	100	4.25
GE	HiSpeed Advantage	NA	NA	16cm	10	100	1	100	7.42
GE	HiSpeed Advantage	NA	NA	16cm	10	120	1	100	12.02
GE	HiSpeed Advantage	NA	NA	16cm	10	140	1	100	17.04
GE	HiSpeed Advantage	NA	NA	32cm	10	80	1	100	1.85
GE	HiSpeed Advantage	NA	NA	32cm	10	100	1	100	3.23
GE	HiSpeed Advantage	NA	NA	32cm	10	120	1	100	5.1
GE	HiSpeed Advantage	NA	NA	32cm	10	140	1	100	7.5
GE	HiSpeedDX/l	NA	NA	16cm	10	80	1	100	5.08
GE	HiSpeedDX/l	NA	NA	16cm	10	100	1	100	9.61
GE	HiSpeedDX/l	NA	NA	16cm	10	120	1	100	14.2
GE	HiSpeedDX/l	NA	NA	16cm	10	140	1	100	20.42
GE	HiSpeedDX/l	NA	NA	32cm	10	80	1	100	2.27
GE	HiSpeedDX/l	NA	NA	32cm	10	100	1	100	4.41
GE	HiSpeedDX/l	NA	NA	32cm	10	120	1	100	7.2
GE	HiSpeedDX/l	NA	NA	32cm	10	140	1	100	10.35
GE	HiSpeed-Pro	NA	NA	16cm	10	80	1	100	5.08
GE	HiSpeed-Pro	NA	NA	16cm	10	100	1	100	9.61
GE	HiSpeed-Pro	NA	NA	16cm	10	120	1	100	15.2
GE	HiSpeed-Pro	NA	NA	16cm	10	140	1	100	21.15
GE	HiSpeed-Pro	NA	NA	32cm	10	80	1	100	2.27
GE	HiSpeed-Pro	NA	NA	32cm	10	100	1	100	4.41
GE	HiSpeed-Pro	NA	NA	32cm	10	120	1	100	7.2
GE	HiSpeed-Pro	NA	NA	32cm	10	140	1	100	10.35
GE	LightSpeed16	NA	NA	16cm	10	80	1	100	7.62
GE	LightSpeed16	NA	NA	16cm	10	100	1	100	13.57
GE	LightSpeed16	NA	NA	16cm	10	120	1	100	20.74
GE	LightSpeed16	NA	NA	16cm	10	140	1	100	28.78
GE	LightSpeed16	NA	NA	32cm	10	80	1	100	3.33
GE	LightSpeed16	NA	NA	32cm	10	100	1	100	6.73
GE	LightSpeed16	NA	NA	32cm	10	120	1	100	10.4
GE	LightSpeed16	NA	NA	32cm	10	140	1	100	15.54
GE	LightSpeedPro16	NA	NA	16cm	10	80	1	100	7.85
GE	LightSpeedPro16	NA	NA	16cm	10	100	1	100	13.71
GE	LightSpeedPro16	NA	NA	16cm	10	120	1	100	20.7
GE	LightSpeedPro16	NA	NA	16cm	10	140	1	100	28.5
GE	LightSpeedPro16	NA	NA	32cm	10	80	1	100	3.43
GE	LightSpeedPro16	NA	NA	32cm	10	100	1	100	6.48
GE	LightSpeedPro16	NA	NA	32cm	10	120	1	100	10.29
GE	LightSpeedPro16	NA	NA	32cm	10	140	1	100	14.6
GE	LightSpeed,QX/l,Plus	NA	NA	16cm	10	80	1	100	7.64
GE	LightSpeed,QX/l,Plus	NA	NA	16cm	10	100	1	100	13.56
GE	LightSpeed,QX/l,Plus	NA	NA	16cm	10	120	1	100	20.14
GE	LightSpeed,QX/l,Plus	NA	NA	16cm	10	140	1	100	26.03
GE	LightSpeed,QX/l,Plus	NA	NA	32cm	10	80	1	100	3.4
GE	LightSpeed,QX/l,Plus	NA	NA	32cm	10	100	1	100	6.49
GE	LightSpeed,QX/l,Plus	NA	NA	32cm	10	120	1	100	10.25
GE	LightSpeed,QX/l,Plus	NA	NA	32cm	10	140	1	100	14.79
GE	LightSpeedRT	NA	NA	16cm	10	80	1	100	7.59
GE	LightSpeedRT	NA	NA	16cm	10	100	1	100	13.2
GE	LightSpeedRT	NA	NA	16cm	10	120	1	100	19.9
GE	LightSpeedRT	NA	NA	16cm	10	140	1	100	28.01
GE	LightSpeedRT	NA	NA	32cm	10	80	1	100	3.36
GE	LightSpeedRT	NA	NA	32cm	10	100	1	100	6.31
GE	LightSpeedRT	NA	NA	32cm	10	120	1	100	9.98
GE	LightSpeedRT	NA	NA	32cm	10	140	1	100	14.49
GE	LightSpeedUltra	NA	NA	16cm	10	80	1	100	7.94
GE	LightSpeedUltra	NA	NA	16cm	10	100	1	100	14.1
GE	LightSpeedUltra	NA	NA	16cm	10	120	1	100	21.49
GE	LightSpeedUltra	NA	NA	16cm	10	140	1	100	29.75
GE	LightSpeedUltra	NA	NA	32cm	10	80	1	100	3.56
GE	LightSpeedUltra	NA	NA	32cm	10	100	1	100	6.8
GE	LightSpeedUltra	NA	NA	32cm	10	120	1	100	10.71
GE	LightSpeedUltra	NA	NA	32cm	10	140	1	100	15.5
GE	LightSpeedVCT	NA	NA	16cm	10	80	1	100	9.77
GE	LightSpeedVCT	NA	NA	16cm	10	100	1	100	17.3
GE	LightSpeedVCT	NA	NA	16cm	10	120	1	100	26.3
GE	LightSpeedVCT	NA	NA	16cm	10	140	1	100	36.14
GE	LightSpeedVCT	NA	NA	32cm	10	80	1	100	4.08
GE	LightSpeedVCT	NA	NA	32cm	10	100	1	100	7.42
GE	LightSpeedVCT	NA	NA	32cm	10	120	1	100	10.68
GE	LightSpeedVCT	NA	NA	32cm	10	140	1	100	16.18
GE	LightSpeedVCTseries	NA	Small	16cm	10	80	1	100	8.62
GE	LightSpeedVCTseries	NA	Small	16cm	10	100	1	100	15.34
GE	LightSpeedVCTseries	NA	Small	16cm	10	120	1	100	23.37
GE	LightSpeedVCTseries	NA	Small	16cm	10	140	1	100	32.25
GE	LightSpeedVCTseries	NA	Small	32cm	10	80	1	100	5.55
GE	LightSpeedVCTseries	NA	Small	32cm	10	100	1	100	8.47
GE	LightSpeedVCTseries	NA	Small	32cm	10	120	1	100	10.87
GE	LightSpeedVCTseries	NA	Small	32cm	10	140	1	100	19.77
GE	LightSpeedVCTseries	NA	Medium	16cm	10	80	1	100	10.15
GE	LightSpeedVCTseries	NA	Medium	16cm	10	100	1	100	17.91
GE	LightSpeedVCTseries	NA	Medium	16cm	10	120	1	100	27.33
GE	LightSpeedVCTseries	NA	Medium	16cm	10	140	1	100	37.56
GE	LightSpeedVCTseries	NA	Medium	32cm	10	80	1	100	4.22
GE	LightSpeedVCTseries	NA	Medium	32cm	10	100	1	100	7.66
GE	LightSpeedVCTseries	NA	Medium	32cm	10	120	1	100	11.97
GE	LightSpeedVCTseries	NA	Medium	32cm	10	140	1	100	16.83
GE	LightSpeedVCTseries	NA	Large	16cm	10	80	1	100	8.62
GE	LightSpeedVCTseries	NA	Large	16cm	10	100	1	100	15.34
GE	LightSpeedVCTseries	NA	Large	16cm	10	120	1	100	23.37
GE	LightSpeedVCTseries	NA	Large	16cm	10	140	1	100	32.25
GE	LightSpeedVCTseries	NA	Large	32cm	10	80	1	100	3.84
GE	LightSpeedVCTseries	NA	Large	32cm	10	100	1	100	7.17
GE	LightSpeedVCTseries	NA	Large	32cm	10	120	1	100	11.3
GE	LightSpeedVCTseries	NA	Large	32cm	10	140	1	100	16.03
GE	LightSpeedVFXPlus,Ultra	NA	NA	16cm	10	80	1	100	7.82
GE	LightSpeedVFXPlus,Ultra	NA	NA	16cm	10	100	1	100	13.57
GE	LightSpeedVFXPlus,Ultra	NA	NA	16cm	10	120	1	100	20.57
GE	LightSpeedVFXPlus,Ultra	NA	NA	16cm	10	140	1	100	28.34
GE	LightSpeedVFXPlus,Ultra	NA	NA	32cm	10	80	1	100	3.54
GE	LightSpeedVFXPlus,Ultra	NA	NA	32cm	10	100	1	100	6.65
GE	LightSpeedVFXPlus,Ultra	NA	NA	32cm	10	120	1	100	10.63
GE	LightSpeedVFXPlus,Ultra	NA	NA	32cm	10	140	1	100	15.09
GE	LightSpeedVFX16	NA	NA	16cm	10	80	1	100	7.82
GE	LightSpeedVFX16	NA	NA	16cm	10	100	1	100	13.57
GE	LightSpeedVFX16	NA	NA	16cm	10	120	1	100	20.57
GE	LightSpeedVFX16	NA	NA	16cm	10	140	1	100	28.34
GE	LightSpeedVFX16	NA	NA	32cm	10	80	1	100	3.54
GE	LightSpeedVFX16	NA	NA	32cm	10	100	1	100	6.65
GE	LightSpeedVFX16	NA	NA	32cm	10	120	1	100	10.63
GE	LightSpeedVFX16	NA	NA	32cm	10	140	1	100	15.09
GE	Max	NA	NA	16cm	10	80	1	100	8
GE	Max	NA	NA	16cm	10	100	1	100	12.5
GE	Max	NA	NA	16cm	10	120	1	100	18.01
GE	Max	NA	NA	16cm	10	140	1	100	24.5
GE	Max	NA	NA	32cm	10	80	1	100	3.33
GE	Max	NA	NA	32cm	10	100	1	100	5.21
GE	Max	NA	NA	32cm	10	120	1	100	7.5
GE	Max	NA	NA	32cm	10	140	1	100	10.21
GE	Optima600	NA	NA	16cm	10	80	1	100	7.5
GE	Optima600	NA	NA	16cm	10	100	1	100	13.24
GE	Optima600	NA	NA	16cm	10	120	1	100	20.2
GE	Optima600	NA	NA	16cm	10	140	1	100	27.76
GE	Optima600	NA	NA	32cm	10	80	1	100	3.5
GE	Optima600	NA	NA	32cm	10	100	1	100	6.34
GE	Optima600	NA	NA	32cm	10	120	1	100	9.92
GE	Optima600	NA	NA	32cm	10	140	1	100	13.94
GE	Pace,Sytec	NA	NA	16cm	10	80	1	100	9.41
GE	Pace,Sytec	NA	NA	16cm	10	100	1	100	15.53
GE	Pace,Sytec	NA	NA	16cm	10	120	1	100	22.49
GE	Pace,Sytec	NA	NA	16cm	10	140	1	100	32.55
GE	Pace,Sytec	NA	NA	32cm	10	80	1	100	4.32
GE	Pace,Sytec	NA	NA	32cm	10	100	1	100	7.3
GE	Pace,Sytec	NA	NA	32cm	10	120	1	100	10.91
GE	Pace,Sytec	NA	NA	32cm	10	140	1	100	15.41
GE	ProSpeedseries	NA	NA	16cm	10	80	1	100	9.64
GE	ProSpeedseries	NA	NA	16cm	10	100	1	100	15.07
GE	ProSpeedseries	NA	NA	16cm	10	120	1	100	21.94
GE	ProSpeedseries	NA	NA	16cm	10	140	1	100	28.82
GE	ProSpeedseries	NA	NA	32cm	10	80	1	100	4.04
GE	ProSpeedseries	NA	NA	32cm	10	100	1	100	6.32
GE	ProSpeedseries	NA	NA	32cm	10	120	1	100	9.43
GE	ProSpeedseries	NA	NA	32cm	10	140	1	100	12.88
Philips	AcQSim	NA	NA	16cm	10	80	1	100	9.16
Philips	AcQSim	NA	NA	16cm	10	100	1	100	14.12
Philips	AcQSim	NA	NA	16cm	10	120	1	100	17.32
Philips	AcQSim	NA	NA	16cm	10	140	1	100	33.56
Philips	AcQSim	NA	NA	32cm	10	80	1	100	5.34
Philips	AcQSim	NA	NA	32cm	10	100	1	100	8.4
Philips	AcQSim	NA	NA	32cm	10	120	1	100	9.36
Philips	AcQSim	NA	NA	32cm	10	140	1	100	20.72
Philips	Aura	NA	NA	16cm	10	80	1	100	9.84
Philips	Aura	NA	NA	16cm	10	100	1	100	16.44
Philips	Aura	NA	NA	16cm	10	120	1	100	24.63
Philips	Aura	NA	NA	16cm	10	140	1	100	35.64
Philips	Aura	NA	NA	32cm	10	80	1	100	4.35
Philips	Aura	NA	NA	32cm	10	100	1	100	7.61
Philips	Aura	NA	NA	32cm	10	120	1	100	11.98
Philips	Aura	NA	NA	32cm	10	140	1	100	17.64
Philips	Brilliance40/64	NA	NA	16cm	10	80	1	100	4.88
Philips	Brilliance40/64	NA	NA	16cm	10	100	1	100	9.61
Philips	Brilliance40/64	NA	NA	16cm	10	120	1	100	16.18
Philips	Brilliance40/64	NA	NA	16cm	10	140	1	100	23.72
Philips	Brilliance40/64	NA	NA	32cm	10	80	1	100	2.2
Philips	Brilliance40/64	NA	NA	32cm	10	100	1	100	4.71
Philips	Brilliance40/64	NA	NA	32cm	10	120	1	100	7.86
Philips	Brilliance40/64	NA	NA	32cm	10	140	1	100	12.51
Philips	BrillianceBigBore	NA	NA	16cm	10	80	1	100	3.81
Philips	BrillianceBigBore	NA	NA	16cm	10	100	1	100	7.24
Philips	BrillianceBigBore	NA	NA	16cm	10	120	1	100	11.23
Philips	BrillianceBigBore	NA	NA	16cm	10	140	1	100	16.32
Philips	BrillianceBigBore	NA	NA	32cm	10	80	1	100	1.83
Philips	BrillianceBigBore	NA	NA	32cm	10	100	1	100	3.65
Philips	BrillianceBigBore	NA	NA	32cm	10	120	1	100	5.99
Philips	BrillianceBigBore	NA	NA	32cm	10	140	1	100	8.71
Philips	BrillianceCTSP	NA	Adult	16cm	10	80	1	100	5.04
Philips	BrillianceCTSP	NA	Adult	16cm	10	100	1	100	10.06
Philips	BrillianceCTSP	NA	Adult	16cm	10	120	1	100	16.82
Philips	BrillianceCTSP	NA	Adult	16cm	10	140	1	100	24.74
Philips	BrillianceCTSP	NA	Adult	32cm	10	80	1	100	2.43
Philips	BrillianceCTSP	NA	Adult	32cm	10	100	1	100	5.19
Philips	BrillianceCTSP	NA	Adult	32cm	10	120	1	100	9.05
Philips	BrillianceCTSP	NA	Adult	32cm	10	140	1	100	13.65
Philips	BrillianceCTSP	NA	Infant 18 Months	16cm	10	80	1	100	6.34
Philips	BrillianceCTSP	NA	Infant 18 Months	16cm	10	100	1	100	12.26
Philips	BrillianceCTSP	NA	Infant 18 Months	16cm	10	120	1	100	19.93
Philips	BrillianceCTSP	NA	Infant 18 Months	16cm	10	140	1	100	28.64
Philips	BrillianceCTSP	NA	Trauma/Bariatric	16cm	10	80	1	100	8.38
Philips	BrillianceCTSP	NA	Trauma/Bariatric	16cm	10	100	1	100	15.15
Philips	BrillianceCTSP	NA	Trauma/Bariatric	16cm	10	120	1	100	22.75
Philips	BrillianceCTSP	NA	Trauma/Bariatric	16cm	10	140	1	100	29.86
Philips	BrillianceCTSP	NA	Trauma/Bariatric	32cm	10	80	1	100	5.55
Philips	BrillianceCTSP	NA	Trauma/Bariatric	32cm	10	100	1	100	10.58
Philips	BrillianceCTSP	NA	Trauma/Bariatric	32cm	10	120	1	100	16.39
Philips	BrillianceCTSP	NA	Trauma/Bariatric	32cm	10	140	1	100	21.84
Philips	MX16	NA	NA	16cm	10	80	1	100	4.85
Philips	MX16	NA	NA	16cm	10	100	1	100	9.23
Philips	MX16	NA	NA	16cm	10	120	1	100	15.02
Philips	MX16	NA	NA	16cm	10	140	1	100	21.88
Philips	MX16	NA	NA	32cm	10	80	1	100	2.36
Philips	MX16	NA	NA	32cm	10	100	1	100	4.7
Philips	MX16	NA	NA	32cm	10	120	1	100	7.74
Philips	MX16	NA	NA	32cm	10	140	1	100	11.13
Philips	MX4000,MX6000	NA	NA	16cm	10	80	1	100	3.64
Philips	MX4000,MX6000	NA	NA	16cm	10	100	1	100	7
Philips	MX4000,MX6000	NA	NA	16cm	10	120	1	100	11.5
Philips	MX4000,MX6000	NA	NA	16cm	10	140	1	100	16.88
Philips	MX4000,MX6000	NA	NA	32cm	10	80	1	100	1.81
Philips	MX4000,MX6000	NA	NA	32cm	10	100	1	100	3.63
Philips	MX4000,MX6000	NA	NA	32cm	10	120	1	100	6.1
Philips	MX4000,MX6000	NA	NA	32cm	10	140	1	100	9.02
Philips	MX4000Dual,MX6000Dual	NA	NA	16cm	10	80	1	100	3.82
Philips	MX4000Dual,MX6000Dual	NA	NA	16cm	10	100	1	100	7.34
Philips	MX4000Dual,MX6000Dual	NA	NA	16cm	10	120	1	100	12.05
Philips	MX4000Dual,MX6000Dual	NA	NA	16cm	10	140	1	100	17.68
Philips	MX4000Dual,MX6000Dual	NA	NA	32cm	10	80	1	100	1.9
Philips	MX4000Dual,MX6000Dual	NA	NA	32cm	10	100	1	100	3.81
Philips	MX4000Dual,MX6000Dual	NA	NA	32cm	10	120	1	100	6.39
Philips	MX4000Dual,MX6000Dual	NA	NA	32cm	10	140	1	100	9.45
Philips	MX8000Dual	NA	NA	16cm	10	80	1	100	4.31
Philips	MX8000Dual	NA	NA	16cm	10	100	1	100	8.29
Philips	MX8000Dual	NA	NA	16cm	10	120	1	100	13.62
Philips	MX8000Dual	NA	NA	16cm	10	140	1	100	19.99
Philips	MX8000Dual	NA	NA	32cm	10	80	1	100	2.06
Philips	MX8000Dual	NA	NA	32cm	10	100	1	100	4.12
Philips	MX8000Dual	NA	NA	32cm	10	120	1	100	6.91
Philips	MX8000Dual	NA	NA	32cm	10	140	1	100	10.22
Philips	MX8000Quad	NA	NA	16cm	10	80	1	100	4.44
Philips	MX8000Quad	NA	NA	16cm	10	100	1	100	8.54
Philips	MX8000Quad	NA	NA	16cm	10	120	1	100	14.02
Philips	MX8000Quad	NA	NA	16cm	10	140	1	100	20.57
Philips	MX8000Quad	NA	NA	32cm	10	80	1	100	2.15
Philips	MX8000Quad	NA	NA	32cm	10	100	1	100	4.3
Philips	MX8000Quad	NA	NA	32cm	10	120	1	100	7.61
Philips	MX8000Quad	NA	NA	32cm	10	140	1	100	10.68
Philips	MX8000DT6/l0,Brilliance6/l0	NA	NA	16cm	10	80	1	100	4.55
Philips	MX8000DT6/l0,Brilliance6/l0	NA	NA	16cm	10	100	1	100	8.65
Philips	MX8000DT6/l0,Brilliance6/l0	NA	NA	16cm	10	120	1	100	14.07
Philips	MX8000DT6/l0,Brilliance6/l0	NA	NA	16cm	10	140	1	100	20.49
Philips	MX8000DT6/l0,Brilliance6/l0	NA	NA	32cm	10	80	1	100	2.21
Philips	MX8000DT6/l0,Brilliance6/l0	NA	NA	32cm	10	100	1	100	4.4
Philips	MX8000DT6/l0,Brilliance6/l0	NA	NA	32cm	10	120	1	100	7.25
Philips	MX8000DT6/l0,Brilliance6/l0	NA	NA	32cm	10	140	1	100	10.43
Philips	MarconiMX8000DT,Brilliance16	NA	NA	16cm	10	80	1	100	4.85
Philips	MarconiMX8000DT,Brilliance16	NA	NA	16cm	10	100	1	100	9.23
Philips	MarconiMX8000DT,Brilliance16	NA	NA	16cm	10	120	1	100	15.29
Philips	MarconiMX8000DT,Brilliance16	NA	NA	16cm	10	140	1	100	22.24
Philips	MarconiMX8000DT,Brilliance16	NA	NA	32cm	10	80	1	100	2.36
Philips	MarconiMX8000DT,Brilliance16	NA	NA	32cm	10	100	1	100	4.7
Philips	MarconiMX8000DT,Brilliance16	NA	NA	32cm	10	120	1	100	9.21
Philips	MarconiMX8000DT,Brilliance16	NA	NA	32cm	10	140	1	100	11.24
Philips	Secura	NA	NA	16cm	10	80	1	100	6.15
Philips	Secura	NA	NA	16cm	10	100	1	100	10.04
Philips	Secura	NA	NA	16cm	10	120	1	100	14.63
Philips	Secura	NA	NA	16cm	10	140	1	100	20.68
Philips	Secura	NA	NA	32cm	10	80	1	100	2.9
Philips	Secura	NA	NA	32cm	10	100	1	100	5.07
Philips	Secura	NA	NA	32cm	10	120	1	100	7.79
Philips	Secura	NA	NA	32cm	10	140	1	100	11.38
Philips	Tomoscan310,350	NA	GE2,noCu	16cm	10	80	1	100	10.77
Philips	Tomoscan310,350	NA	GE2,noCu	16cm	10	100	1	100	16.61
Philips	Tomoscan310,350	NA	GE2,noCu	16cm	10	120	1	100	20.37
Philips	Tomoscan310,350	NA	GE2,noCu	16cm	10	140	1	100	39.46
Philips	Tomoscan310,350	NA	GE2,Cu	16cm	10	80	1	100	6.06
Philips	Tomoscan310,350	NA	GE2,Cu	16cm	10	100	1	100	9.34
Philips	Tomoscan310,350	NA	GE2,Cu	16cm	10	120	1	100	11.45
Philips	Tomoscan310,350	NA	GE2,Cu	16cm	10	140	1	100	22.18
Philips	Tomoscan310,350	NA	GE3,noCu	32cm	10	80	1	100	4.69
Philips	Tomoscan310,350	NA	GE3,noCu	32cm	10	100	1	100	7.36
Philips	Tomoscan310,350	NA	GE3,noCu	32cm	10	120	1	100	8.21
Philips	Tomoscan310,350	NA	GE3,noCu	32cm	10	140	1	100	18.17
Philips	TomoscanAVseries,LX,SRseries	NA	NA	16cm	10	80	1	100	4.5
Philips	TomoscanAVseries,LX,SRseries	NA	NA	16cm	10	100	1	100	9.71
Philips	TomoscanAVseries,LX,SRseries	NA	NA	16cm	10	120	1	100	14.48
Philips	TomoscanAVseries,LX,SRseries	NA	NA	16cm	10	140	1	100	20.46
Philips	TomoscanAVseries,LX,SRseries	NA	NA	32cm	10	80	1	100	0.07
Philips	TomoscanAVseries,LX,SRseries	NA	NA	32cm	10	100	1	100	0.28
Philips	TomoscanAVseries,LX,SRseries	NA	NA	32cm	10	120	1	100	0.39
Philips	TomoscanAVseries,LX,SRseries	NA	NA	32cm	10	140	1	100	1
Philips	TomoscanCX,CX/S	NA	NA	16cm	10	80	1	100	7.93
Philips	TomoscanCX,CX/S	NA	NA	16cm	10	100	1	100	12.22
Philips	TomoscanCX,CX/S	NA	NA	16cm	10	120	1	100	14.99
Philips	TomoscanCX,CX/S	NA	NA	16cm	10	140	1	100	29.05
Philips	TomoscanCX,CX/S	NA	NA	32cm	10	80	1	100	3.59
Philips	TomoscanCX,CX/S	NA	NA	32cm	10	100	1	100	5.64
Philips	TomoscanCX,CX/S	NA	NA	32cm	10	120	1	100	6.29
Philips	TomoscanCX,CX/S	NA	NA	32cm	10	140	1	100	13.91
Philips	TomoscanM/EG	NA	NA	16cm	10	80	1	100	14.75
Philips	TomoscanM/EG	NA	NA	16cm	10	100	1	100	24.1
Philips	TomoscanM/EG	NA	NA	16cm	10	120	1	100	38.87
Philips	TomoscanM/EG	NA	NA	16cm	10	140	1	100	50.53
Philips	TomoscanM/EG	NA	NA	32cm	10	80	1	100	9.07
Philips	TomoscanM/EG	NA	NA	32cm	10	100	1	100	15.85
Philips	TomoscanM/EG	NA	NA	32cm	10	120	1	100	27.42
Philips	TomoscanM/EG	NA	NA	32cm	10	140	1	100	36.75
Philips	TomoscanTX	NA	NA	16cm	10	80	1	100	2.86
Philips	TomoscanTX	NA	NA	16cm	10	100	1	100	4.4
Philips	TomoscanTX	NA	NA	16cm	10	120	1	100	5.4
Philips	TomoscanTX	NA	NA	16cm	10	140	1	100	10.46
Philips	TomoscanXseries	NA	NA	16cm	10	80	1	100	6.15
Philips	TomoscanXseries	NA	NA	16cm	10	100	1	100	10.04
Philips	TomoscanXseries	NA	NA	16cm	10	120	1	100	15
Philips	TomoscanXseries	NA	NA	16cm	10	140	1	100	21.06
Philips	TomoscanXseries	NA	NA	32cm	10	80	1	100	2.9
Philips	TomoscanXseries	NA	NA	32cm	10	100	1	100	5.07
Philips	TomoscanXseries	NA	NA	32cm	10	120	1	100	8
Philips	TomoscanXseries	NA	NA	32cm	10	140	1	100	11.76
Philips	SR4000	NA	NA	16cm	10	80	1	100	6.97
Philips	SR4000	NA	NA	16cm	10	100	1	100	10.74
Philips	SR4000	NA	NA	16cm	10	120	1	100	13.18
Philips	SR4000	NA	NA	16cm	10	140	1	100	25.53
Philips	SR4000	NA	NA	32cm	10	80	1	100	3.7
Philips	SR4000	NA	NA	32cm	10	100	1	100	5.81
Philips	SR4000	NA	NA	32cm	10	120	1	100	6.48
Philips	SR4000	NA	NA	32cm	10	140	1	100	14.33
Philips	SR5000	NA	NA	16cm	10	80	1	100	6.67
Philips	SR5000	NA	NA	16cm	10	100	1	100	10.29
Philips	SR5000	NA	NA	16cm	10	120	1	100	12.62
Philips	SR5000	NA	NA	16cm	10	140	1	100	24.45
Philips	SR5000	NA	NA	32cm	10	80	1	100	3.6
Philips	SR5000	NA	NA	32cm	10	100	1	100	5.66
Philips	SR5000	NA	NA	32cm	10	120	1	100	6.31
Philips	SR5000	NA	NA	32cm	10	140	1	100	13.96
Siemens	DXP	NA	NA	16cm	10	80	1	100	5.61
Siemens	DXP	NA	NA	16cm	10	100	1	100	8.7
Siemens	DXP	NA	NA	16cm	10	120	1	100	10.36
Siemens	DXP	NA	NA	16cm	10	140	1	100	20.93
Siemens	DXP	NA	NA	32cm	10	80	1	100	3.37
Siemens	DXP	NA	NA	32cm	10	100	1	100	5.33
Siemens	DXP	NA	NA	32cm	10	120	1	100	5.72
Siemens	DXP	NA	NA	32cm	10	140	1	100	13.35
Siemens	Somatom2	NA	NA	16cm	10	80	1	100	3.48
Siemens	Somatom2	NA	NA	16cm	10	100	1	100	5.81
Siemens	Somatom2	NA	NA	16cm	10	120	1	100	8.83
Siemens	Somatom2	NA	NA	16cm	10	140	1	100	12.59
Siemens	Somatom2	NA	NA	32cm	10	80	1	100	2.33
Siemens	Somatom2	NA	NA	32cm	10	100	1	100	4.06
Siemens	Somatom2	NA	NA	32cm	10	120	1	100	6.41
Siemens	Somatom2	NA	NA	32cm	10	140	1	100	9.43
Siemens	SomatomARseries	NA	NA	16cm	10	80	1	100	7.9
Siemens	SomatomARseries	NA	NA	16cm	10	100	1	100	13.8
Siemens	SomatomARseries	NA	NA	16cm	10	120	1	100	21.78
Siemens	SomatomARseries	NA	NA	16cm	10	140	1	100	32.01
Siemens	SomatomARseries	NA	NA	32cm	10	80	1	100	4.28
Siemens	SomatomARseries	NA	NA	32cm	10	100	1	100	7.47
Siemens	SomatomARseries	NA	NA	32cm	10	120	1	100	11.79
Siemens	SomatomARseries	NA	NA	32cm	10	140	1	100	17.33
Siemens	SomatomBalance,Emotion(>2000)	NA	NA	16cm	10	80	1	100	6.84
Siemens	SomatomBalance,Emotion(>2000)	NA	NA	16cm	10	100	1	100	12.62
Siemens	SomatomBalance,Emotion(>2000)	NA	NA	16cm	10	120	1	100	19.98
Siemens	SomatomBalance,Emotion(>2000)	NA	NA	16cm	10	140	1	100	28.4
Siemens	SomatomBalance,Emotion(>2000)	NA	NA	32cm	10	80	1	100	3.25
Siemens	SomatomBalance,Emotion(>2000)	NA	NA	32cm	10	100	1	100	6.29
Siemens	SomatomBalance,Emotion(>2000)	NA	NA	32cm	10	120	1	100	10.31
Siemens	SomatomBalance,Emotion(>2000)	NA	NA	32cm	10	140	1	100	15.02
Siemens	SomatomClassic	NA	NA	16cm	10	80	1	100	3.93
Siemens	SomatomClassic	NA	NA	16cm	10	100	1	100	6.43
Siemens	SomatomClassic	NA	NA	16cm	10	120	1	100	9.6
Siemens	SomatomClassic	NA	NA	16cm	10	140	1	100	13.48
Siemens	SomatomClassic	NA	NA	32cm	10	80	1	100	2.15
Siemens	SomatomClassic	NA	NA	32cm	10	100	1	100	3.68
Siemens	SomatomClassic	NA	NA	32cm	10	120	1	100	5.7
Siemens	SomatomClassic	NA	NA	32cm	10	140	1	100	8.25
Siemens	SomatomCR	NA	NA	16cm	10	80	1	100	4.26
Siemens	SomatomCR	NA	NA	16cm	10	100	1	100	7.12
Siemens	SomatomCR	NA	NA	16cm	10	120	1	100	10.83
Siemens	SomatomCR	NA	NA	16cm	10	140	1	100	15.44
Siemens	SomatomCR	NA	NA	32cm	10	80	1	100	2.85
Siemens	SomatomCR	NA	NA	32cm	10	100	1	100	4.98
Siemens	SomatomCR	NA	NA	32cm	10	120	1	100	7.86
Siemens	SomatomCR	NA	NA	32cm	10	140	1	100	11.55
Siemens	SomatomDefinition64	NA	Wide	16cm	10	80	1	100	6.25
Siemens	SomatomDefinition64	NA	Wide	16cm	10	100	1	100	10.91
Siemens	SomatomDefinition64	NA	Wide	16cm	10	120	1	100	17.21
Siemens	SomatomDefinition64	NA	Wide	16cm	10	140	1	100	25.3
Siemens	SomatomDefinition64	NA	Wide	32cm	10	80	1	100	2.9
Siemens	SomatomDefinition64	NA	Wide	32cm	10	100	1	100	5.07
Siemens	SomatomDefinition64	NA	Wide	32cm	10	120	1	100	7.99
Siemens	SomatomDefinition64	NA	Wide	32cm	10	140	1	100	11.75
Siemens	SomatomDefinition64	NA	Narrow	16cm	10	80	1	100	5.53
Siemens	SomatomDefinition64	NA	Narrow	16cm	10	100	1	100	9.66
Siemens	SomatomDefinition64	NA	Narrow	16cm	10	120	1	100	15.24
Siemens	SomatomDefinition64	NA	Narrow	16cm	10	140	1	100	22.41
Siemens	SomatomDefinition64	NA	Narrow	32cm	10	80	1	100	2.36
Siemens	SomatomDefinition64	NA	Narrow	32cm	10	100	1	100	4.13
Siemens	SomatomDefinition64	NA	Narrow	32cm	10	120	1	100	6.52
Siemens	SomatomDefinition64	NA	Narrow	32cm	10	140	1	100	9.58
Siemens	SomatomDefinitionAS	NA	NA	16cm	10	80	1	100	4
Siemens	SomatomDefinitionAS	NA	NA	16cm	10	100	1	100	7.96
Siemens	SomatomDefinitionAS	NA	NA	16cm	10	120	1	100	13.33
Siemens	SomatomDefinitionAS	NA	NA	16cm	10	140	1	100	19.54
Siemens	SomatomDefinitionAS	NA	NA	32cm	10	80	1	100	1.86
Siemens	SomatomDefinitionAS	NA	NA	32cm	10	100	1	100	3.78
Siemens	SomatomDefinitionAS	NA	NA	32cm	10	120	1	100	6.44
Siemens	SomatomDefinitionAS	NA	NA	32cm	10	140	1	100	9.56
Siemens	SomatomDefinitionDS	NA	Tube A	16cm	10	80	1	100	4.82
Siemens	SomatomDefinitionDS	NA	Tube A	16cm	10	100	1	100	10.08
Siemens	SomatomDefinitionDS	NA	Tube A	16cm	10	120	1	100	17.21
Siemens	SomatomDefinitionDS	NA	Tube A	16cm	10	140	1	100	25.41
Siemens	SomatomDefinitionDS	NA	Tube A	32cm	10	80	1	100	2.15
Siemens	SomatomDefinitionDS	NA	Tube A	32cm	10	100	1	100	4.58
Siemens	SomatomDefinitionDS	NA	Tube A	32cm	10	120	1	100	7.99
Siemens	SomatomDefinitionDS	NA	Tube A	32cm	10	140	1	100	12.06
Siemens	SomatomDefinitionDS	NA	Tube A + B	16cm	10	80	1	100	4.55
Siemens	SomatomDefinitionDS	NA	Tube A + B	16cm	10	100	1	100	9.51
Siemens	SomatomDefinitionDS	NA	Tube A + B	16cm	10	120	1	100	16.23
Siemens	SomatomDefinitionDS	NA	Tube A + B	16cm	10	140	1	100	23.95
Siemens	SomatomDefinitionDS	NA	Tube A + B	32cm	10	80	1	100	1.95
Siemens	SomatomDefinitionDS	NA	Tube A + B	32cm	10	100	1	100	4.16
Siemens	SomatomDefinitionDS	NA	Tube A + B	32cm	10	120	1	100	7.25
Siemens	SomatomDefinitionDS	NA	Tube A + B	32cm	10	140	1	100	10.95
Siemens	SomatomDefinitionDS	NA	Cardiac	16cm	10	80	1	100	4.55
Siemens	SomatomDefinitionDS	NA	Cardiac	16cm	10	100	1	100	9.51
Siemens	SomatomDefinitionDS	NA	Cardiac	16cm	10	120	1	100	16.23
Siemens	SomatomDefinitionDS	NA	Cardiac	16cm	10	140	1	100	23.95
Siemens	SomatomDefinitionDS	NA	Cardiac	32cm	10	80	1	100	1.95
Siemens	SomatomDefinitionDS	NA	Cardiac	32cm	10	100	1	100	4.16
Siemens	SomatomDefinitionDS	NA	Cardiac	32cm	10	120	1	100	7.25
Siemens	SomatomDefinitionDS	NA	Cardiac	32cm	10	140	1	100	10.95
Siemens	SomatomDefinitionFlash	NA	Tube A	16cm	10	80	1	100	5.15
Siemens	SomatomDefinitionFlash	NA	Tube A	16cm	10	100	1	100	10.77
Siemens	SomatomDefinitionFlash	NA	Tube A	16cm	10	120	1	100	18.38
Siemens	SomatomDefinitionFlash	NA	Tube A	16cm	10	140	1	100	27.14
Siemens	SomatomDefinitionFlash	NA	Tube A	32cm	10	80	1	100	2.3
Siemens	SomatomDefinitionFlash	NA	Tube A	32cm	10	100	1	100	4.91
Siemens	SomatomDefinitionFlash	NA	Tube A	32cm	10	120	1	100	8.56
Siemens	SomatomDefinitionFlash	NA	Tube A	32cm	10	140	1	100	12.92
Siemens	SomatomDefinitionFlash	NA	Tube A + B	16cm	10	80	1	100	5.15
Siemens	SomatomDefinitionFlash	NA	Tube A + B	16cm	10	100	1	100	10.77
Siemens	SomatomDefinitionFlash	NA	Tube A + B	16cm	10	120	1	100	18.38
Siemens	SomatomDefinitionFlash	NA	Tube A + B	16cm	10	140	1	100	27.14
Siemens	SomatomDefinitionFlash	NA	Tube A + B	32cm	10	80	1	100	2.78
Siemens	SomatomDefinitionFlash	NA	Tube A + B	32cm	10	100	1	100	5.93
Siemens	SomatomDefinitionFlash	NA	Tube A + B	32cm	10	120	1	100	10.35
Siemens	SomatomDefinitionFlash	NA	Tube A + B	32cm	10	140	1	100	15.61
Siemens	SomatomDefinitionFlash	NA	Cardiac	16cm	10	80	1	100	5.15
Siemens	SomatomDefinitionFlash	NA	Cardiac	16cm	10	100	1	100	10.77
Siemens	SomatomDefinitionFlash	NA	Cardiac	16cm	10	120	1	100	18.38
Siemens	SomatomDefinitionFlash	NA	Cardiac	16cm	10	140	1	100	27.14
Siemens	SomatomDefinitionFlash	NA	Cardiac	32cm	10	80	1	100	1.89
Siemens	SomatomDefinitionFlash	NA	Cardiac	32cm	10	100	1	100	4.04
Siemens	SomatomDefinitionFlash	NA	Cardiac	32cm	10	120	1	100	7.04
Siemens	SomatomDefinitionFlash	NA	Cardiac	32cm	10	140	1	100	10.62
Siemens	SomatomDefinitionFlash	NA	Flash Mode	16cm	10	80	1	100	5.15
Siemens	SomatomDefinitionFlash	NA	Flash Mode	16cm	10	100	1	100	10.77
Siemens	SomatomDefinitionFlash	NA	Flash Mode	16cm	10	120	1	100	18.38
Siemens	SomatomDefinitionFlash	NA	Flash Mode	16cm	10	140	1	100	27.14
Siemens	SomatomDefinitionFlash	NA	Flash Mode	32cm	10	80	1	100	1.89
Siemens	SomatomDefinitionFlash	NA	Flash Mode	32cm	10	100	1	100	4.04
Siemens	SomatomDefinitionFlash	NA	Flash Mode	32cm	10	120	1	100	7.04
Siemens	SomatomDefinitionFlash	NA	Flash Mode	32cm	10	140	1	100	10.62
Siemens	SomatomDR1/2/3	NA	NA	16cm	10	80	1	100	3.48
Siemens	SomatomDR1/2/3	NA	NA	16cm	10	100	1	100	5.81
Siemens	SomatomDR1/2/3	NA	NA	16cm	10	120	1	100	8.83
Siemens	SomatomDR1/2/3	NA	NA	16cm	10	140	1	100	12.59
Siemens	SomatomDR1/2/3	NA	NA	32cm	10	80	1	100	2.33
Siemens	SomatomDR1/2/3	NA	NA	32cm	10	100	1	100	4.06
Siemens	SomatomDR1/2/3	NA	NA	32cm	10	120	1	100	6.41
Siemens	SomatomDR1/2/3	NA	NA	32cm	10	140	1	100	9.43
Siemens	SomatomDRG	NA	NA	16cm	10	80	1	100	3.65
Siemens	SomatomDRG	NA	NA	16cm	10	100	1	100	6.11
Siemens	SomatomDRG	NA	NA	16cm	10	120	1	100	9.29
Siemens	SomatomDRG	NA	NA	16cm	10	140	1	100	13.24
Siemens	SomatomDRG	NA	NA	32cm	10	80	1	100	2.42
Siemens	SomatomDRG	NA	NA	32cm	10	100	1	100	4.24
Siemens	SomatomDRG	NA	NA	32cm	10	120	1	100	6.68
Siemens	SomatomDRG	NA	NA	32cm	10	140	1	100	9.82
Siemens	SomatomDRH	NA	NA	16cm	10	80	1	100	4.26
Siemens	SomatomDRH	NA	NA	16cm	10	100	1	100	7.12
Siemens	SomatomDRH	NA	NA	16cm	10	120	1	100	10.83
Siemens	SomatomDRH	NA	NA	16cm	10	140	1	100	15.44
Siemens	SomatomDRH	NA	NA	32cm	10	80	1	100	2.85
Siemens	SomatomDRH	NA	NA	32cm	10	100	1	100	4.98
Siemens	SomatomDRH	NA	NA	32cm	10	120	1	100	7.86
Siemens	SomatomDRH	NA	NA	32cm	10	140	1	100	11.55
Siemens	SomatomEmotion16	NA	NA	16cm	10	80	1	100	7.42
Siemens	SomatomEmotion16	NA	NA	16cm	10	100	1	100	13.68
Siemens	SomatomEmotion16	NA	NA	16cm	10	120	1	100	21.67
Siemens	SomatomEmotion16	NA	NA	16cm	10	140	1	100	30.8
Siemens	SomatomEmotion16	NA	NA	32cm	10	80	1	100	3.21
Siemens	SomatomEmotion16	NA	NA	32cm	10	100	1	100	6.21
Siemens	SomatomEmotion16	NA	NA	32cm	10	120	1	100	10.18
Siemens	SomatomEmotion16	NA	NA	32cm	10	140	1	100	14.83
Siemens	SomatomEmotion6	NA	NA	16cm	10	80	1	100	6.45
Siemens	SomatomEmotion6	NA	NA	16cm	10	100	1	100	11.72
Siemens	SomatomEmotion6	NA	NA	16cm	10	120	1	100	18.57
Siemens	SomatomEmotion6	NA	NA	16cm	10	140	1	100	26.38
Siemens	SomatomEmotion6	NA	NA	32cm	10	80	1	100	2.7
Siemens	SomatomEmotion6	NA	NA	32cm	10	100	1	100	5.48
Siemens	SomatomEmotion6	NA	NA	32cm	10	120	1	100	8.98
Siemens	SomatomEmotion6	NA	NA	32cm	10	140	1	100	13.08
Siemens	SomatomEmotionDuo	NA	NA	16cm	10	80	1	100	6.08
Siemens	SomatomEmotionDuo	NA	NA	16cm	10	100	1	100	11.26
Siemens	SomatomEmotionDuo	NA	NA	16cm	10	120	1	100	17.83
Siemens	SomatomEmotionDuo	NA	NA	16cm	10	140	1	100	25.33
Siemens	SomatomEmotionDuo	NA	NA	32cm	10	80	1	100	2.58
Siemens	SomatomEmotionDuo	NA	NA	32cm	10	100	1	100	4.99
Siemens	SomatomEmotionDuo	NA	NA	32cm	10	120	1	100	8.18
Siemens	SomatomEmotionDuo	NA	NA	32cm	10	140	1	100	11.92
Siemens	SomatomEsprit,Balance,Emotion	NA	NA	16cm	10	80	1	100	7.67
Siemens	SomatomEsprit,Balance,Emotion	NA	NA	16cm	10	100	1	100	14.14
Siemens	SomatomEsprit,Balance,Emotion	NA	NA	16cm	10	120	1	100	22.39
Siemens	SomatomEsprit,Balance,Emotion	NA	NA	16cm	10	140	1	100	31.81
Siemens	SomatomEsprit,Balance,Emotion	NA	NA	32cm	10	80	1	100	3.87
Siemens	SomatomEsprit,Balance,Emotion	NA	NA	32cm	10	100	1	100	7.48
Siemens	SomatomEsprit,Balance,Emotion	NA	NA	32cm	10	120	1	100	12.27
Siemens	SomatomEsprit,Balance,Emotion	NA	NA	32cm	10	140	1	100	17.88
Siemens	SomatomHiQ.	NA	NA	16cm	10	80	1	100	5.13
Siemens	SomatomHiQ.	NA	NA	16cm	10	100	1	100	8.56
Siemens	SomatomHiQ.	NA	NA	16cm	10	120	1	100	13.02
Siemens	SomatomHiQ.	NA	NA	16cm	10	140	1	100	18.57
Siemens	SomatomHiQ.	NA	NA	32cm	10	80	1	100	2.64
Siemens	SomatomHiQ.	NA	NA	32cm	10	100	1	100	4.61
Siemens	SomatomHiQ.	NA	NA	32cm	10	120	1	100	7.27
Siemens	SomatomHiQ.	NA	NA	32cm	10	140	1	100	10.69
Siemens	SomatomPlus	NA	NA	16cm	10	80	1	100	3.93
Siemens	SomatomPlus	NA	NA	16cm	10	100	1	100	6.43
Siemens	SomatomPlus	NA	NA	16cm	10	120	1	100	10.03
Siemens	SomatomPlus	NA	NA	16cm	10	140	1	100	13.48
Siemens	SomatomPlus	NA	NA	32cm	10	80	1	100	2.15
Siemens	SomatomPlus	NA	NA	32cm	10	100	1	100	3.68
Siemens	SomatomPlus	NA	NA	32cm	10	120	1	100	5.71
Siemens	SomatomPlus	NA	NA	32cm	10	140	1	100	8.25
Siemens	SomatomPlus4	NA	NA	16cm	10	80	1	100	4.12
Siemens	SomatomPlus4	NA	NA	16cm	10	100	1	100	8.71
Siemens	SomatomPlus4	NA	NA	16cm	10	120	1	100	14.32
Siemens	SomatomPlus4	NA	NA	16cm	10	140	1	100	20.68
Siemens	SomatomPlus4	NA	NA	32cm	10	80	1	100	2.41
Siemens	SomatomPlus4	NA	NA	32cm	10	100	1	100	5
Siemens	SomatomPlus4	NA	NA	32cm	10	120	1	100	8.1
Siemens	SomatomPlus4	NA	NA	32cm	10	140	1	100	11.7
Siemens	SomatomPlus4VolumeZoom	NA	NA	16cm	10	80	1	100	4.11
Siemens	SomatomPlus4VolumeZoom	NA	NA	16cm	10	100	1	100	14.11
Siemens	SomatomPlus4VolumeZoom	NA	NA	16cm	10	120	1	100	16.79
Siemens	SomatomPlus4VolumeZoom	NA	NA	16cm	10	140	1	100	24.28
Siemens	SomatomPlus4VolumeZoom	NA	NA	32cm	10	80	1	100	2.35
Siemens	SomatomPlus4VolumeZoom	NA	NA	32cm	10	100	1	100	8.33
Siemens	SomatomPlus4VolumeZoom	NA	NA	32cm	10	120	1	100	8.95
Siemens	SomatomPlus4VolumeZoom	NA	NA	32cm	10	140	1	100	11.43
Siemens	SomatomPlus-S	NA	NA	16cm	10	80	1	100	3.93
Siemens	SomatomPlus-S	NA	NA	16cm	10	100	1	100	6.43
Siemens	SomatomPlus-S	NA	NA	16cm	10	120	1	100	9.98
Siemens	SomatomPlus-S	NA	NA	16cm	10	140	1	100	13.48
Siemens	SomatomPlus-S	NA	NA	32cm	10	80	1	100	2.15
Siemens	SomatomPlus-S	NA	NA	32cm	10	100	1	100	3.68
Siemens	SomatomPlus-S	NA	NA	32cm	10	120	1	100	5.71
Siemens	SomatomPlus-S	NA	NA	32cm	10	140	1	100	8.25
Siemens	SomatomSensation4	NA	NA	16cm	10	80	1	100	8.12
Siemens	SomatomSensation4	NA	NA	16cm	10	100	1	100	13.55
Siemens	SomatomSensation4	NA	NA	16cm	10	120	1	100	20.55
Siemens	SomatomSensation4	NA	NA	16cm	10	140	1	100	28.29
Siemens	SomatomSensation4	NA	NA	32cm	10	80	1	100	2.74
Siemens	SomatomSensation4	NA	NA	32cm	10	100	1	100	5.12
Siemens	SomatomSensation4	NA	NA	32cm	10	120	1	100	8.34
Siemens	SomatomSensation4	NA	NA	32cm	10	140	1	100	12.03
Siemens	SomatomSensation10	NA	NA	16cm	10	80	1	100	6.85
Siemens	SomatomSensation10	NA	NA	16cm	10	100	1	100	12.11
Siemens	SomatomSensation10	NA	NA	16cm	10	120	1	100	17.38
Siemens	SomatomSensation10	NA	NA	16cm	10	140	1	100	26.83
Siemens	SomatomSensation10	NA	NA	32cm	10	80	1	100	2.31
Siemens	SomatomSensation10	NA	NA	32cm	10	100	1	100	4.52
Siemens	SomatomSensation10	NA	NA	32cm	10	120	1	100	7.24
Siemens	SomatomSensation10	NA	NA	32cm	10	140	1	100	10.49
Siemens	SomatomSensation16	NA	NA	16cm	10	80	1	100	7.25
Siemens	SomatomSensation16	NA	NA	16cm	10	100	1	100	13.02
Siemens	SomatomSensation16	NA	NA	16cm	10	120	1	100	18.92
Siemens	SomatomSensation16	NA	NA	16cm	10	140	1	100	29.36
Siemens	SomatomSensation16	NA	NA	32cm	10	80	1	100	2.42
Siemens	SomatomSensation16	NA	NA	32cm	10	100	1	100	4.84
Siemens	SomatomSensation16	NA	NA	32cm	10	120	1	100	7.87
Siemens	SomatomSensation16	NA	NA	32cm	10	140	1	100	11.2
Siemens	SomatomSensation16Straton	NA	NA	16cm	10	80	1	100	6.75
Siemens	SomatomSensation16Straton	NA	NA	16cm	10	100	1	100	12.28
Siemens	SomatomSensation16Straton	NA	NA	16cm	10	120	1	100	16.98
Siemens	SomatomSensation16Straton	NA	NA	16cm	10	140	1	100	34.31
Siemens	SomatomSensation16Straton	NA	NA	32cm	10	80	1	100	2.11
Siemens	SomatomSensation16Straton	NA	NA	32cm	10	100	1	100	4.19
Siemens	SomatomSensation16Straton	NA	NA	32cm	10	120	1	100	7.02
Siemens	SomatomSensation16Straton	NA	NA	32cm	10	140	1	100	10.3
Siemens	SomatomSensation40	NA	NA	16cm	10	80	1	100	4.76
Siemens	SomatomSensation40	NA	NA	16cm	10	100	1	100	9.94
Siemens	SomatomSensation40	NA	NA	16cm	10	120	1	100	16.96
Siemens	SomatomSensation40	NA	NA	16cm	10	140	1	100	25.04
Siemens	SomatomSensation40	NA	NA	32cm	10	80	1	100	2.21
Siemens	SomatomSensation40	NA	NA	32cm	10	100	1	100	4.72
Siemens	SomatomSensation40	NA	NA	32cm	10	120	1	100	8.24
Siemens	SomatomSensation40	NA	NA	32cm	10	140	1	100	12.43
Siemens	SomatomSensation64	NA	NA	16cm	10	80	1	100	3.95
Siemens	SomatomSensation64	NA	NA	16cm	10	100	1	100	8.31
Siemens	SomatomSensation64	NA	NA	16cm	10	120	1	100	14.02
Siemens	SomatomSensation64	NA	NA	16cm	10	140	1	100	23.74
Siemens	SomatomSensation64	NA	NA	32cm	10	80	1	100	1.8
Siemens	SomatomSensation64	NA	NA	32cm	10	100	1	100	3.92
Siemens	SomatomSensation64	NA	NA	32cm	10	120	1	100	7.21
Siemens	SomatomSensation64	NA	NA	32cm	10	140	1	100	10.58
Siemens	SomatomSensationOpen	NA	NA	16cm	10	80	1	100	6.27
Siemens	SomatomSensationOpen	NA	NA	16cm	10	100	1	100	12.13
Siemens	SomatomSensationOpen	NA	NA	16cm	10	120	1	100	19.55
Siemens	SomatomSensationOpen	NA	NA	16cm	10	140	1	100	33.42
Siemens	SomatomSensationOpen	NA	NA	32cm	10	80	1	100	2.91
Siemens	SomatomSensationOpen	NA	NA	32cm	10	100	1	100	5.72
Siemens	SomatomSensationOpen	NA	NA	32cm	10	120	1	100	9.4
Siemens	SomatomSensationOpen	NA	NA	32cm	10	140	1	100	14.03
Siemens	SomatomSpirit	NA	NA	16cm	10	80	1	100	5.29
Siemens	SomatomSpirit	NA	NA	16cm	10	100	1	100	9.87
Siemens	SomatomSpirit	NA	NA	16cm	10	120	1	100	15.77
Siemens	SomatomSpirit	NA	NA	16cm	10	140	1	100	22.59
Siemens	SomatomSpirit	NA	NA	32cm	10	80	1	100	2.24
Siemens	SomatomSpirit	NA	NA	32cm	10	100	1	100	4.42
Siemens	SomatomSpirit	NA	NA	32cm	10	120	1	100	7.38
Siemens	SomatomSpirit	NA	NA	32cm	10	140	1	100	10.93
Siemens	SomatomVolumeAccess	NA	NA	16cm	10	80	1	100	7.8
Siemens	SomatomVolumeAccess	NA	NA	16cm	10	100	1	100	13.74
Siemens	SomatomVolumeAccess	NA	NA	16cm	10	120	1	100	20.27
Siemens	SomatomVolumeAccess	NA	NA	16cm	10	140	1	100	28
Siemens	SomatomVolumeAccess	NA	NA	32cm	10	80	1	100	2.73
Siemens	SomatomVolumeAccess	NA	NA	32cm	10	100	1	100	5.32
Siemens	SomatomVolumeAccess	NA	NA	32cm	10	120	1	100	8.3
Siemens	SomatomVolumeAccess	NA	NA	32cm	10	140	1	100	12.08
Siemens	SomatomVolumeZoom	NA	NA	16cm	10	80	1	100	7.96
Siemens	SomatomVolumeZoom	NA	NA	16cm	10	100	1	100	14.27
Siemens	SomatomVolumeZoom	NA	NA	16cm	10	120	1	100	20.67
Siemens	SomatomVolumeZoom	NA	NA	16cm	10	140	1	100	28.55
Siemens	SomatomVolumeZoom	NA	NA	32cm	10	80	1	100	2.79
Siemens	SomatomVolumeZoom	NA	NA	32cm	10	100	1	100	5.52
Siemens	SomatomVolumeZoom	NA	NA	32cm	10	120	1	100	8.46
Siemens	SomatomVolumeZoom	NA	NA	32cm	10	140	1	100	12.33
Canon/Toshiba	Activion16	NA	NA	16cm	10	80	1	100	10.01
Canon/Toshiba	Activion16	NA	NA	16cm	10	100	1	100	16.35
Canon/Toshiba	Activion16	NA	NA	16cm	10	120	1	100	24.42
Canon/Toshiba	Activion16	NA	NA	16cm	10	140	1	100	34.28
Canon/Toshiba	Activion16	NA	NA	32cm	10	80	1	100	4.61
Canon/Toshiba	Activion16	NA	NA	32cm	10	100	1	100	7.88
Canon/Toshiba	Activion16	NA	NA	32cm	10	120	1	100	12.21
Canon/Toshiba	Activion16	NA	NA	32cm	10	140	1	100	17.67
Canon/Toshiba	Alexion	NA	NA	16cm	10	80	1	100	10.57
Canon/Toshiba	Alexion	NA	NA	16cm	10	100	1	100	18.15
Canon/Toshiba	Alexion	NA	NA	16cm	10	120	1	100	26.82
Canon/Toshiba	Alexion	NA	NA	16cm	10	140	1	100	35.59
Canon/Toshiba	Alexion	NA	NA	32cm	10	80	1	100	4.34
Canon/Toshiba	Alexion	NA	NA	32cm	10	100	1	100	7.64
Canon/Toshiba	Alexion	NA	NA	32cm	10	120	1	100	11.82
Canon/Toshiba	Alexion	NA	NA	32cm	10	140	1	100	16.72
Canon/Toshiba	AquilionONE	NA	Small	16cm	10	80	1	100	15.33
Canon/Toshiba	AquilionONE	NA	Small	16cm	10	100	1	100	28.11
Canon/Toshiba	AquilionONE	NA	Small	16cm	10	120	1	100	44.34
Canon/Toshiba	AquilionONE	NA	Small	16cm	10	140	1	100	62.82
Canon/Toshiba	AquilionONE	NA	Small	32cm	10	80	1	100	7.27
Canon/Toshiba	AquilionONE	NA	Small	32cm	10	100	1	100	14.02
Canon/Toshiba	AquilionONE	NA	Small	32cm	10	120	1	100	22.63
Canon/Toshiba	AquilionONE	NA	Small	32cm	10	140	1	100	32.15
Canon/Toshiba	AquilionONE	NA	Medium	16cm	10	80	1	100	13.94
Canon/Toshiba	AquilionONE	NA	Medium	16cm	10	100	1	100	26.28
Canon/Toshiba	AquilionONE	NA	Medium	16cm	10	120	1	100	41.83
Canon/Toshiba	AquilionONE	NA	Medium	16cm	10	140	1	100	58.99
Canon/Toshiba	AquilionONE	NA	Medium	32cm	10	80	1	100	6.62
Canon/Toshiba	AquilionONE	NA	Medium	32cm	10	100	1	100	13.07
Canon/Toshiba	AquilionONE	NA	Medium	32cm	10	120	1	100	21.49
Canon/Toshiba	AquilionONE	NA	Medium	32cm	10	140	1	100	1	???
Canon/Toshiba	AquilionONE	NA	Large	16cm	10	80	1	100	13.94
Canon/Toshiba	AquilionONE	NA	Large	16cm	10	100	1	100	26.28
Canon/Toshiba	AquilionONE	NA	Large	16cm	10	120	1	100	41.83
Canon/Toshiba	AquilionONE	NA	Large	16cm	10	140	1	100	58.99
Canon/Toshiba	AquilionONE	NA	Large	32cm	10	80	1	100	7.26
Canon/Toshiba	AquilionONE	NA	Large	32cm	10	100	1	100	14.32
Canon/Toshiba	AquilionONE	NA	Large	32cm	10	120	1	100	23.54
Canon/Toshiba	AquilionONE	NA	Large	32cm	10	140	1	100	33.97
Canon/Toshiba	Aquilion4	NA	NA	16cm	10	80	1	100	8.88
Canon/Toshiba	Aquilion4	NA	NA	16cm	10	100	1	100	15.21
Canon/Toshiba	Aquilion4	NA	NA	16cm	10	120	1	100	23.11
Canon/Toshiba	Aquilion4	NA	NA	16cm	10	140	1	100	33.55
Canon/Toshiba	Aquilion4	NA	NA	32cm	10	80	1	100	4.87
Canon/Toshiba	Aquilion4	NA	NA	32cm	10	100	1	100	8.45
Canon/Toshiba	Aquilion4	NA	NA	32cm	10	120	1	100	12.71
Canon/Toshiba	Aquilion4	NA	NA	32cm	10	140	1	100	20.13
Canon/Toshiba	Aquilion16	NA	NA	16cm	10	80	1	100	9.18
Canon/Toshiba	Aquilion16	NA	NA	16cm	10	100	1	100	15.98
Canon/Toshiba	Aquilion16	NA	NA	16cm	10	120	1	100	24.72
Canon/Toshiba	Aquilion16	NA	NA	16cm	10	140	1	100	34.07
Canon/Toshiba	Aquilion16	NA	NA	32cm	10	80	1	100	5.23
Canon/Toshiba	Aquilion16	NA	NA	32cm	10	100	1	100	9.18
Canon/Toshiba	Aquilion16	NA	NA	32cm	10	120	1	100	13.73
Canon/Toshiba	Aquilion16	NA	NA	32cm	10	140	1	100	20.13
Canon/Toshiba	Aquilion8to64	NA	NA	16cm	10	80	1	100	8.89
Canon/Toshiba	Aquilion8to64	NA	NA	16cm	10	100	1	100	15.19
Canon/Toshiba	Aquilion8to64	NA	NA	16cm	10	120	1	100	23.53
Canon/Toshiba	Aquilion8to64	NA	NA	16cm	10	140	1	100	34.07
Canon/Toshiba	Aquilion8to64	NA	NA	32cm	10	80	1	100	5.26
Canon/Toshiba	Aquilion8to64	NA	NA	32cm	10	100	1	100	8.98
Canon/Toshiba	Aquilion8to64	NA	NA	32cm	10	120	1	100	13.91
Canon/Toshiba	Aquilion8to64	NA	NA	32cm	10	140	1	100	20.13
Canon/Toshiba	AquilionCX,CXL	NA	Medium	16cm	10	80	1	100	8.01
Canon/Toshiba	AquilionCX,CXL	NA	Medium	16cm	10	100	1	100	14.8
Canon/Toshiba	AquilionCX,CXL	NA	Medium	16cm	10	120	1	100	23.61
Canon/Toshiba	AquilionCX,CXL	NA	Medium	16cm	10	140	1	100	33.94
Canon/Toshiba	AquilionCX,CXL	NA	Medium	32cm	10	80	1	100	3.63
Canon/Toshiba	AquilionCX,CXL	NA	Medium	32cm	10	100	1	100	6.71
Canon/Toshiba	AquilionCX,CXL	NA	Medium	32cm	10	120	1	100	10.71
Canon/Toshiba	AquilionCX,CXL	NA	Medium	32cm	10	140	1	100	15.39
Canon/Toshiba	AquilionCX,CXL	NA	Large	16cm	10	80	1	100	9.5
Canon/Toshiba	AquilionCX,CXL	NA	Large	16cm	10	100	1	100	17.54
Canon/Toshiba	AquilionCX,CXL	NA	Large	16cm	10	120	1	100	27.99
Canon/Toshiba	AquilionCX,CXL	NA	Large	16cm	10	140	1	100	40.23
Canon/Toshiba	AquilionCX,CXL	NA	Large	32cm	10	80	1	100	4.71
Canon/Toshiba	AquilionCX,CXL	NA	Large	32cm	10	100	1	100	8.7
Canon/Toshiba	AquilionCX,CXL	NA	Large	32cm	10	120	1	100	13.87
Canon/Toshiba	AquilionCX,CXL	NA	Large	32cm	10	140	1	100	19.94
Canon/Toshiba	AquilionCX,CXL	NA	DR Filter	16cm	10	80	1	100	4.38
Canon/Toshiba	AquilionCX,CXL	NA	DR Filter	16cm	10	100	1	100	8.09
Canon/Toshiba	AquilionCX,CXL	NA	DR Filter	16cm	10	120	1	100	12.9
Canon/Toshiba	AquilionCX,CXL	NA	DR Filter	16cm	10	140	1	100	18.54
Canon/Toshiba	AquilionCX,CXL	NA	DR Filter	32cm	10	80	1	100	2.4
Canon/Toshiba	AquilionCX,CXL	NA	DR Filter	32cm	10	100	1	100	4.42
Canon/Toshiba	AquilionCX,CXL	NA	DR Filter	32cm	10	120	1	100	7.06
Canon/Toshiba	AquilionCX,CXL	NA	DR Filter	32cm	10	140	1	100	10.15
Canon/Toshiba	AquilionLB	NA	NA	16cm	10	80	1	100	6.92
Canon/Toshiba	AquilionLB	NA	NA	16cm	10	100	1	100	11.57
Canon/Toshiba	AquilionLB	NA	NA	16cm	10	120	1	100	17.59
Canon/Toshiba	AquilionLB	NA	NA	16cm	10	140	1	100	25.08
Canon/Toshiba	AquilionLB	NA	NA	32cm	10	80	1	100	4.63
Canon/Toshiba	AquilionLB	NA	NA	32cm	10	100	1	100	7.9
Canon/Toshiba	AquilionLB	NA	NA	32cm	10	120	1	100	12.24
Canon/Toshiba	AquilionLB	NA	NA	32cm	10	140	1	100	17.72
Canon/Toshiba	AquilionMulti	NA	NA	16cm	10	80	1	100	8.49
Canon/Toshiba	AquilionMulti	NA	NA	16cm	10	100	1	100	14.94
Canon/Toshiba	AquilionMulti	NA	NA	16cm	10	120	1	100	22.7
Canon/Toshiba	AquilionMulti	NA	NA	16cm	10	140	1	100	37.81
Canon/Toshiba	AquilionMulti	NA	NA	32cm	10	80	1	100	4.48
Canon/Toshiba	AquilionMulti	NA	NA	32cm	10	100	1	100	7.92
Canon/Toshiba	AquilionMulti	NA	NA	32cm	10	120	1	100	12.22
Canon/Toshiba	AquilionMulti	NA	NA	32cm	10	140	1	100	24.38
Canon/Toshiba	AquilionPremium	NA	Small	16cm	10	80	1	100	15.53
Canon/Toshiba	AquilionPremium	NA	Small	16cm	10	100	1	100	28.48
Canon/Toshiba	AquilionPremium	NA	Small	16cm	10	120	1	100	44.93
Canon/Toshiba	AquilionPremium	NA	Small	16cm	10	140	1	100	63.65
Canon/Toshiba	AquilionPremium	NA	Small	32cm	10	80	1	100	7.36
Canon/Toshiba	AquilionPremium	NA	Small	32cm	10	100	1	100	14.2
Canon/Toshiba	AquilionPremium	NA	Small	32cm	10	120	1	100	22.93
Canon/Toshiba	AquilionPremium	NA	Small	32cm	10	140	1	100	32.57
Canon/Toshiba	AquilionPremium	NA	Medium	16cm	10	80	1	100	14.12
Canon/Toshiba	AquilionPremium	NA	Medium	16cm	10	100	1	100	26.62
Canon/Toshiba	AquilionPremium	NA	Medium	16cm	10	120	1	100	42.38
Canon/Toshiba	AquilionPremium	NA	Medium	16cm	10	140	1	100	59.76
Canon/Toshiba	AquilionPremium	NA	Medium	32cm	10	80	1	100	6.71
Canon/Toshiba	AquilionPremium	NA	Medium	32cm	10	100	1	100	13.24
Canon/Toshiba	AquilionPremium	NA	Medium	32cm	10	120	1	100	21.77
Canon/Toshiba	AquilionPremium	NA	Medium	32cm	10	140	1	100	31.41
Canon/Toshiba	AquilionPremium	NA	Large	16cm	10	80	1	100	14.12
Canon/Toshiba	AquilionPremium	NA	Large	16cm	10	100	1	100	26.62
Canon/Toshiba	AquilionPremium	NA	Large	16cm	10	120	1	100	42.38
Canon/Toshiba	AquilionPremium	NA	Large	16cm	10	140	1	100	59.76
Canon/Toshiba	AquilionPremium	NA	Large	32cm	10	80	1	100	7.35
Canon/Toshiba	AquilionPremium	NA	Large	32cm	10	100	1	100	14.51
Canon/Toshiba	AquilionPremium	NA	Large	32cm	10	120	1	100	23.85
Canon/Toshiba	AquilionPremium	NA	Large	32cm	10	140	1	100	34.42
Canon/Toshiba	AquilionPrime	NA	Small	16cm	10	80	1	100	8.88
Canon/Toshiba	AquilionPrime	NA	Small	16cm	10	100	1	100	16.54
Canon/Toshiba	AquilionPrime	NA	Small	16cm	10	120	1	100	26.02
Canon/Toshiba	AquilionPrime	NA	Small	16cm	10	140	1	100	36.24
Canon/Toshiba	AquilionPrime	NA	Small	32cm	10	80	1	100	3.59
Canon/Toshiba	AquilionPrime	NA	Small	32cm	10	100	1	100	7.05
Canon/Toshiba	AquilionPrime	NA	Small	32cm	10	120	1	100	11.55
Canon/Toshiba	AquilionPrime	NA	Small	32cm	10	140	1	100	16.58
Canon/Toshiba	AquilionPrime	NA	Medium	16cm	10	80	1	100	8.21
Canon/Toshiba	AquilionPrime	NA	Medium	16cm	10	100	1	100	15.3
Canon/Toshiba	AquilionPrime	NA	Medium	16cm	10	120	1	100	24.07
Canon/Toshiba	AquilionPrime	NA	Medium	16cm	10	140	1	100	33.53
Canon/Toshiba	AquilionPrime	NA	Medium	32cm	10	80	1	100	3.33
Canon/Toshiba	AquilionPrime	NA	Medium	32cm	10	100	1	100	6.54
Canon/Toshiba	AquilionPrime	NA	Medium	32cm	10	120	1	100	10.71
Canon/Toshiba	AquilionPrime	NA	Medium	32cm	10	140	1	100	15.39
Canon/Toshiba	AquilionPrime	NA	Large	16cm	10	80	1	100	8.21
Canon/Toshiba	AquilionPrime	NA	Large	16cm	10	100	1	100	15.3
Canon/Toshiba	AquilionPrime	NA	Large	16cm	10	120	1	100	24.07
Canon/Toshiba	AquilionPrime	NA	Large	16cm	10	140	1	100	33.53
Canon/Toshiba	AquilionPrime	NA	Large	32cm	10	80	1	100	3.72
Canon/Toshiba	AquilionPrime	NA	Large	32cm	10	100	1	100	7.31
Canon/Toshiba	AquilionPrime	NA	Large	32cm	10	120	1	100	11.97
Canon/Toshiba	AquilionPrime	NA	Large	32cm	10	140	1	100	17.18
Canon/Toshiba	AquilionRX,RXL	NA	Medium	16cm	10	80	1	100	8.91
Canon/Toshiba	AquilionRX,RXL	NA	Medium	16cm	10	100	1	100	15.69
Canon/Toshiba	AquilionRX,RXL	NA	Medium	16cm	10	120	1	100	24.22
Canon/Toshiba	AquilionRX,RXL	NA	Medium	16cm	10	140	1	100	34.04
Canon/Toshiba	AquilionRX,RXL	NA	Medium	32cm	10	80	1	100	3.65
Canon/Toshiba	AquilionRX,RXL	NA	Medium	32cm	10	100	1	100	6.84
Canon/Toshiba	AquilionRX,RXL	NA	Medium	32cm	10	120	1	100	10.95
Canon/Toshiba	AquilionRX,RXL	NA	Medium	32cm	10	140	1	100	15.71
Canon/Toshiba	AquilionRX,RXL	NA	Large	16cm	10	80	1	100	10.61
Canon/Toshiba	AquilionRX,RXL	NA	Large	16cm	10	100	1	100	18.68
Canon/Toshiba	AquilionRX,RXL	NA	Large	16cm	10	120	1	100	28.84
Canon/Toshiba	AquilionRX,RXL	NA	Large	16cm	10	140	1	100	40.54
Canon/Toshiba	AquilionRX,RXL	NA	Large	32cm	10	80	1	100	4.75
Canon/Toshiba	AquilionRX,RXL	NA	Large	32cm	10	100	1	100	8.89
Canon/Toshiba	AquilionRX,RXL	NA	Large	32cm	10	120	1	100	14.24
Canon/Toshiba	AquilionRX,RXL	NA	Large	32cm	10	140	1	100	20.42
Canon/Toshiba	AquilionRX,RXL	NA	DR Filter	16cm	10	80	1	100	4.79
Canon/Toshiba	AquilionRX,RXL	NA	DR Filter	16cm	10	100	1	100	8.44
Canon/Toshiba	AquilionRX,RXL	NA	DR Filter	16cm	10	120	1	100	13.02
Canon/Toshiba	AquilionRX,RXL	NA	DR Filter	16cm	10	140	1	100	18.3
Canon/Toshiba	AquilionRX,RXL	NA	DR Filter	32cm	10	80	1	100	2.44
Canon/Toshiba	AquilionRX,RXL	NA	DR Filter	32cm	10	100	1	100	4.56
Canon/Toshiba	AquilionRX,RXL	NA	DR Filter	32cm	10	120	1	100	7.3
Canon/Toshiba	AquilionRX,RXL	NA	DR Filter	32cm	10	140	1	100	10.47
Canon/Toshiba	Asteion	NA	NA	16cm	10	80	1	100	6.55
Canon/Toshiba	Asteion	NA	NA	16cm	10	100	1	100	9.88
Canon/Toshiba	Asteion	NA	NA	16cm	10	120	1	100	13.49
Canon/Toshiba	Asteion	NA	NA	16cm	10	140	1	100	22.48
Canon/Toshiba	Asteion	NA	NA	32cm	10	80	1	100	3.25
Canon/Toshiba	Asteion	NA	NA	32cm	10	100	1	100	5.03
Canon/Toshiba	Asteion	NA	NA	32cm	10	120	1	100	6.05
Canon/Toshiba	Asteion	NA	NA	32cm	10	140	1	100	12.06
Canon/Toshiba	AsteionDual	NA	NA	16cm	10	80	1	100	13.94
Canon/Toshiba	AsteionDual	NA	NA	16cm	10	100	1	100	22.78
Canon/Toshiba	AsteionDual	NA	NA	16cm	10	120	1	100	31.55
Canon/Toshiba	AsteionDual	NA	NA	16cm	10	140	1	100	47.76
Canon/Toshiba	AsteionDual	NA	NA	32cm	10	80	1	100	6.43
Canon/Toshiba	AsteionDual	NA	NA	32cm	10	100	1	100	10.98
Canon/Toshiba	AsteionDual	NA	NA	32cm	10	120	1	100	15.98
Canon/Toshiba	AsteionDual	NA	NA	32cm	10	140	1	100	24.63
Canon/Toshiba	Asteion(after2002)	NA	NA	16cm	10	80	1	100	11.4
Canon/Toshiba	Asteion(after2002)	NA	NA	16cm	10	100	1	100	18.62
Canon/Toshiba	Asteion(after2002)	NA	NA	16cm	10	120	1	100	27.81
Canon/Toshiba	Asteion(after2002)	NA	NA	16cm	10	140	1	100	39.04
Canon/Toshiba	Asteion(after2002)	NA	NA	32cm	10	80	1	100	4.96
Canon/Toshiba	Asteion(after2002)	NA	NA	32cm	10	100	1	100	8.47
Canon/Toshiba	Asteion(after2002)	NA	NA	32cm	10	120	1	100	13.11
Canon/Toshiba	Asteion(after2002)	NA	NA	32cm	10	140	1	100	18.98
Canon/Toshiba	AsteionMulti(CXB-400Ctube)	NA	NA	16cm	10	80	1	100	11.05
Canon/Toshiba	AsteionMulti(CXB-400Ctube)	NA	NA	16cm	10	100	1	100	18.51
Canon/Toshiba	AsteionMulti(CXB-400Ctube)	NA	NA	16cm	10	120	1	100	27.66
Canon/Toshiba	AsteionMulti(CXB-400Ctube)	NA	NA	16cm	10	140	1	100	39.04
Canon/Toshiba	AsteionMulti(CXB-400Ctube)	NA	NA	32cm	10	80	1	100	4.8
Canon/Toshiba	AsteionMulti(CXB-400Ctube)	NA	NA	32cm	10	100	1	100	8.81
Canon/Toshiba	AsteionMulti(CXB-400Ctube)	NA	NA	32cm	10	120	1	100	13.03
Canon/Toshiba	AsteionMulti(CXB-400Ctube)	NA	NA	32cm	10	140	1	100	18.98
Canon/Toshiba	AsteionMulti(before2002)	NA	NA	16cm	10	80	1	100	14.07
Canon/Toshiba	AsteionMulti(before2002)	NA	NA	16cm	10	100	1	100	23.7
Canon/Toshiba	AsteionMulti(before2002)	NA	NA	16cm	10	120	1	100	35.5
Canon/Toshiba	AsteionMulti(before2002)	NA	NA	16cm	10	140	1	100	50.63
Canon/Toshiba	AsteionMulti(before2002)	NA	NA	32cm	10	80	1	100	6.09
Canon/Toshiba	AsteionMulti(before2002)	NA	NA	32cm	10	100	1	100	11.25
Canon/Toshiba	AsteionMulti(before2002)	NA	NA	32cm	10	120	1	100	16.69
Canon/Toshiba	AsteionMulti(before2002)	NA	NA	32cm	10	140	1	100	24.51
Canon/Toshiba	Auklet	NA	NA	16cm	10	80	1	100	7.2
Canon/Toshiba	Auklet	NA	NA	16cm	10	100	1	100	12.03
Canon/Toshiba	Auklet	NA	NA	16cm	10	120	1	100	18.32
Canon/Toshiba	Auklet	NA	NA	16cm	10	140	1	100	26.09
Canon/Toshiba	Auklet	NA	NA	32cm	10	80	1	100	2.36
Canon/Toshiba	Auklet	NA	NA	32cm	10	100	1	100	4.12
Canon/Toshiba	Auklet	NA	NA	32cm	10	120	1	100	6.48
Canon/Toshiba	Auklet	NA	NA	32cm	10	140	1	100	9.56
Canon/Toshiba	TCT500S	NA	NA	16cm	10	80	1	100	6.82
Canon/Toshiba	TCT500S	NA	NA	16cm	10	100	1	100	10.28
Canon/Toshiba	TCT500S	NA	NA	16cm	10	120	1	100	14.05
Canon/Toshiba	TCT500S	NA	NA	16cm	10	140	1	100	23.4
Canon/Toshiba	TCT600	NA	NA	16cm	10	80	1	100	6.26
Canon/Toshiba	TCT600	NA	NA	16cm	10	100	1	100	10.45
Canon/Toshiba	TCT600	NA	NA	16cm	10	120	1	100	14.57
Canon/Toshiba	TCT600	NA	NA	16cm	10	140	1	100	22.67
Canon/Toshiba	TCT600	NA	NA	32cm	10	80	1	100	2.14
Canon/Toshiba	TCT600	NA	NA	32cm	10	100	1	100	3.74
Canon/Toshiba	TCT600	NA	NA	32cm	10	120	1	100	5.92
Canon/Toshiba	TCT600	NA	NA	32cm	10	140	1	100	8.67
Canon/Toshiba	TCT900S	NA	NA	16cm	10	80	1	100	5.79
Canon/Toshiba	TCT900S	NA	NA	16cm	10	100	1	100	8.73
Canon/Toshiba	TCT900S	NA	NA	16cm	10	120	1	100	11.93
Canon/Toshiba	TCT900S	NA	NA	16cm	10	140	1	100	19.87
Canon/Toshiba	XpressGX(after1998)	NA	NA	16cm	10	80	1	100	5.31
Canon/Toshiba	XpressGX(after1998)	NA	NA	16cm	10	100	1	100	8.88
Canon/Toshiba	XpressGX(after1998)	NA	NA	16cm	10	120	1	100	13.5
Canon/Toshiba	XpressGX(after1998)	NA	NA	16cm	10	140	1	100	19.24
Canon/Toshiba	XpressGX(after1998)	NA	NA	32cm	10	80	1	100	2.43
Canon/Toshiba	XpressGX(after1998)	NA	NA	32cm	10	100	1	100	4.25
Canon/Toshiba	XpressGX(after1998)	NA	NA	32cm	10	120	1	100	6.37
Canon/Toshiba	XpressGX(after1998)	NA	NA	32cm	10	140	1	100	9.85
Canon/Toshiba	XpressGX(before1998)	NA	NA	16cm	10	80	1	100	7.24
Canon/Toshiba	XpressGX(before1998)	NA	NA	16cm	10	100	1	100	12.1
Canon/Toshiba	XpressGX(before1998)	NA	NA	16cm	10	120	1	100	18.14
Canon/Toshiba	XpressGX(before1998)	NA	NA	16cm	10	140	1	100	26.23
Canon/Toshiba	XpressGX(before1998)	NA	NA	32cm	10	80	1	100	2.43
Canon/Toshiba	XpressGX(before1998)	NA	NA	32cm	10	100	1	100	4.25
Canon/Toshiba	XpressGX(before1998)	NA	NA	32cm	10	120	1	100	6.7
Canon/Toshiba	XpressGX(before1998)	NA	NA	32cm	10	140	1	100	9.85
Canon/Toshiba	XpressHS	NA	NA	16cm	10	80	1	100	5.08
Canon/Toshiba	XpressHS	NA	NA	16cm	10	100	1	100	8.48
Canon/Toshiba	XpressHS	NA	NA	16cm	10	120	1	100	12.91
Canon/Toshiba	XpressHS	NA	NA	16cm	10	140	1	100	18.39
Canon/Toshiba	XpressHS	NA	NA	32cm	10	80	1	100	2.32
Canon/Toshiba	XpressHS	NA	NA	32cm	10	100	1	100	4.06
Canon/Toshiba	XpressHS	NA	NA	32cm	10	120	1	100	6.42
Canon/Toshiba	XpressHS	NA	NA	32cm	10	140	1	100	9.41
Canon/Toshiba	XpressHS1	NA	NA	16cm	10	80	1	100	8.03
Canon/Toshiba	XpressHS1	NA	NA	16cm	10	100	1	100	13.41
Canon/Toshiba	XpressHS1	NA	NA	16cm	10	120	1	100	20.42
Canon/Toshiba	XpressHS1	NA	NA	16cm	10	140	1	100	29.08
Canon/Toshiba	XpressHS1	NA	NA	32cm	10	80	1	100	2.61
Canon/Toshiba	XpressHS1	NA	NA	32cm	10	100	1	100	4.56
Canon/Toshiba	XpressHS1	NA	NA	32cm	10	120	1	100	7.21
Canon/Toshiba	XpressHS1	NA	NA	32cm	10	140	1	100	10.59
Canon/Toshiba	XpressSX	NA	NA	16cm	10	80	1	100	11.16
Canon/Toshiba	XpressSX	NA	NA	16cm	10	100	1	100	16.84
Canon/Toshiba	XpressSX	NA	NA	16cm	10	120	1	100	23
Canon/Toshiba	XpressSX	NA	NA	16cm	10	140	1	100	38.32
Canon/Toshiba	XpeedTSX00lA	NA	NA	16cm	10	80	1	100	8.8
Canon/Toshiba	XpeedTSX00lA	NA	NA	16cm	10	100	1	100	13.27
Canon/Toshiba	XpeedTSX00lA	NA	NA	16cm	10	120	1	100	18.13
Canon/Toshiba	XpeedTSX00lA	NA	NA	16cm	10	140	1	100	30.21
Canon/Toshiba	Xpeed	NA	NA	16cm	10	80	1	100	8.38
Canon/Toshiba	Xpeed	NA	NA	16cm	10	100	1	100	14
Canon/Toshiba	Xpeed	NA	NA	16cm	10	120	1	100	19.72
Canon/Toshiba	Xpeed	NA	NA	16cm	10	140	1	100	30.36
Canon/Toshiba	Xpeed	NA	NA	32cm	10	80	1	100	1.67
Canon/Toshiba	Xpeed	NA	NA	32cm	10	100	1	100	2.92
Canon/Toshiba	Xpeed	NA	NA	32cm	10	120	1	100	4.6
Canon/Toshiba	Xpeed	NA	NA	32cm	10	140	1	100	6.76
Canon/Toshiba	XpeedI	NA	NA	16cm	10	80	1	100	8.38
Canon/Toshiba	XpeedI	NA	NA	16cm	10	100	1	100	14
Canon/Toshiba	XpeedI	NA	NA	16cm	10	120	1	100	21.29
Canon/Toshiba	XpeedI	NA	NA	16cm	10	140	1	100	30.36
Canon/Toshiba	XpeedI	NA	NA	32cm	10	80	1	100	1.67
Canon/Toshiba	XpeedI	NA	NA	32cm	10	100	1	100	2.92
Canon/Toshiba	XpeedI	NA	NA	32cm	10	120	1	100	4.62
Canon/Toshiba	XpeedI	NA	NA	32cm	10	140	1	100	6.76
Canon/Toshiba	Xvision	NA	NA	16cm	10	80	1	100	6.38
Canon/Toshiba	Xvision	NA	NA	16cm	10	100	1	100	10.65
Canon/Toshiba	Xvision	NA	NA	16cm	10	120	1	100	16.19
Canon/Toshiba	Xvision	NA	NA	16cm	10	140	1	100	23.09
Canon/Toshiba	Xvision	NA	NA	32cm	10	80	1	100	2.36
Canon/Toshiba	Xvision	NA	NA	32cm	10	100	1	100	4.12
Canon/Toshiba	Xvision	NA	NA	32cm	10	120	1	100	6.52
Canon/Toshiba	Xvision	NA	NA	32cm	10	140	1	100	9.56
Canon/Toshiba	XvisionEX	NA	NA	16cm	10	80	1	100	7.85
Canon/Toshiba	XvisionEX	NA	NA	16cm	10	100	1	100	11.84
Canon/Toshiba	XvisionEX	NA	NA	16cm	10	120	1	100	16.17
Canon/Toshiba	XvisionEX	NA	NA	16cm	10	140	1	100	26.94
Canon/Toshiba	XvisionEX	NA	NA	32cm	10	80	1	100	3.52
Canon/Toshiba	XvisionEX	NA	NA	32cm	10	100	1	100	5.45
Canon/Toshiba	XvisionEX	NA	NA	32cm	10	120	1	100	6.55
Canon/Toshiba	XvisionEX	NA	NA	32cm	10	140	1	100	13.06
Canon/Toshiba	XvisionGX	NA	NA	16cm	10	80	1	100	9.25
Canon/Toshiba	XvisionGX	NA	NA	16cm	10	100	1	100	13.95
Canon/Toshiba	XvisionGX	NA	NA	16cm	10	120	1	100	19.06
Canon/Toshiba	XvisionGX	NA	NA	16cm	10	140	1	100	31.75
Elscint	Elite,Elect	NA	NA	16cm	10	80	1	100	5.61
Elscint	Elite,Elect	NA	NA	16cm	10	100	1	100	9.17
Elscint	Elite,Elect	NA	NA	16cm	10	120	1	100	13.7
Elscint	Elite,Elect	NA	NA	16cm	10	140	1	100	19.23
Elscint	Elite,Elect	NA	NA	32cm	10	80	1	100	2.99
Elscint	Elite,Elect	NA	NA	32cm	10	100	1	100	4.89
Elscint	Elite,Elect	NA	NA	32cm	10	120	1	100	7.3
Elscint	Elite,Elect	NA	NA	32cm	10	140	1	100	10.25
Elscint	Excel1800	NA	NA	16cm	10	80	1	100	5.63
Elscint	Excel1800	NA	NA	16cm	10	100	1	100	8.38
Elscint	Excel1800	NA	NA	16cm	10	120	1	100	12.24
Elscint	Excel1800	NA	NA	16cm	10	140	1	100	18.57
Elscint	Excel2400Elect	NA	NA	16cm	10	80	1	100	6.88
Elscint	Excel2400Elect	NA	NA	16cm	10	100	1	100	10.23
Elscint	Excel2400Elect	NA	NA	16cm	10	120	1	100	14.95
Elscint	Excel2400Elect	NA	NA	16cm	10	140	1	100	22.68
Elscint	Excel2400Elect	NA	NA	32cm	10	80	1	100	2.81
Elscint	Excel2400Elect	NA	NA	32cm	10	100	1	100	4.32
Elscint	Excel2400Elect	NA	NA	32cm	10	120	1	100	5.31
Elscint	Excel2400Elect	NA	NA	32cm	10	140	1	100	7.46
Elscint	HeliCAT	NA	Old	16cm	10	80	1	100	5.12
Elscint	HeliCAT	NA	Old	16cm	10	100	1	100	8.55
Elscint	HeliCAT	NA	Old	16cm	10	120	1	100	13.65
Elscint	HeliCAT	NA	Old	16cm	10	140	1	100	18.53
Elscint	HeliCAT	NA	Old	32cm	10	80	1	100	2.29
Elscint	HeliCAT	NA	Old	32cm	10	100	1	100	3.99
Elscint	HeliCAT	NA	Old	32cm	10	120	1	100	6.3
Elscint	HeliCAT	NA	Old	32cm	10	140	1	100	9.26
Elscint	HeliCAT	NA	New	16cm	10	80	1	100	4.41
Elscint	HeliCAT	NA	New	16cm	10	100	1	100	7.36
Elscint	HeliCAT	NA	New	16cm	10	120	1	100	11.2
Elscint	HeliCAT	NA	New	16cm	10	140	1	100	15.97
Elscint	HeliCAT	NA	New	32cm	10	80	1	100	1.74
Elscint	HeliCAT	NA	New	32cm	10	100	1	100	3.04
Elscint	HeliCAT	NA	New	32cm	10	120	1	100	4.8
Elscint	HeliCAT	NA	New	32cm	10	140	1	100	7.06
Elscint	MXTwin	NA	NA	16cm	10	80	1	100	4.29	4.63
Elscint	MXTwin	NA	NA	16cm	10	100	1	100	7.17	6.71
Elscint	MXTwin	NA	NA	16cm	10	120	1	100	10.9	11.22
Elscint	MXTwin	NA	NA	16cm	10	140	1	100	15.54	14.09
Elscint	MXTwin	NA	NA	32cm	10	80	1	100	1.62
Elscint	MXTwin	NA	NA	32cm	10	100	1	100	2.83
Elscint	MXTwin	NA	NA	32cm	10	120	1	100	4.47
Elscint	MXTwin	NA	NA	32cm	10	140	1	100	6.56
Elscint	SeleCT	NA	NA	16cm	10	80	1	100	7.28
Elscint	SeleCT	NA	NA	16cm	10	100	1	100	12.16
Elscint	SeleCT	NA	NA	16cm	10	120	1	100	18.5
Elscint	SeleCT	NA	NA	16cm	10	140	1	100	26.37
Elscint	SeleCT	NA	NA	32cm	10	80	1	100	2.94
Elscint	SeleCT	NA	NA	32cm	10	100	1	100	5.13
Elscint	SeleCT	NA	NA	32cm	10	120	1	100	8.1
Elscint	SeleCT	NA	NA	32cm	10	140	1	100	11.91
Elscint	Twin	NA	Old	16cm	10	80	1	100	5.31
Elscint	Twin	NA	Old	16cm	10	100	1	100	8.88
Elscint	Twin	NA	Old	16cm	10	120	1	100	13.78
Elscint	Twin	NA	Old	16cm	10	140	1	100	19.24
Elscint	Twin	NA	Old	32cm	10	80	1	100	2.37
Elscint	Twin	NA	Old	32cm	10	100	1	100	4.15
Elscint	Twin	NA	Old	32cm	10	120	1	100	6.07
Elscint	Twin	NA	Old	32cm	10	140	1	100	9.62
Elscint	Twin	NA	New	16cm	10	80	1	100	4.29
Elscint	Twin	NA	New	16cm	10	100	1	100	7.17
Elscint	Twin	NA	New	16cm	10	120	1	100	10.9
Elscint	Twin	NA	New	16cm	10	140	1	100	15.54
Elscint	Twin	NA	New	32cm	10	80	1	100	1.62
Elscint	Twin	NA	New	32cm	10	100	1	100	2.83
Elscint	Twin	NA	New	32cm	10	120	1	100	4.47
Elscint	Twin	NA	New	32cm	10	140	1	100	6.56
Elscint	TwinFlash	NA	NA	16cm	10	80	1	100	6.58
Elscint	TwinFlash	NA	NA	16cm	10	100	1	100	9.79
Elscint	TwinFlash	NA	NA	16cm	10	120	1	100	14.3
Elscint	TwinFlash	NA	NA	16cm	10	140	1	100	21.7
Picker	1200SX	NA	NA	16cm	10	80	1	100	4.76
Picker	1200SX	NA	NA	16cm	10	100	1	100	6.89
Picker	1200SX	NA	NA	16cm	10	120	1	100	11.52
Picker	1200SX	NA	NA	16cm	10	140	1	100	15.14
Picker	1200SX	NA	NA	32cm	10	80	1	100	3.99
Picker	1200SX	NA	NA	32cm	10	100	1	100	5.9
Picker	1200SX	NA	NA	32cm	10	120	1	100	8.87
Picker	1200SX	NA	NA	32cm	10	140	1	100	12.44
Picker	AcQSim	NA	NA	16cm	10	80	1	100	7.61
Picker	AcQSim	NA	NA	16cm	10	100	1	100	11.89
Picker	AcQSim	NA	NA	16cm	10	120	1	100	17.13
Picker	AcQSim	NA	NA	16cm	10	140	1	100	23.31
Picker	AcQSim	NA	NA	32cm	10	80	1	100	4.17
Picker	AcQSim	NA	NA	32cm	10	100	1	100	6.51
Picker	AcQSim	NA	NA	32cm	10	120	1	100	9.37
Picker	AcQSim	NA	NA	32cm	10	140	1	100	12.76
Picker	Iqseries	NA	Filter 0	16cm	10	80	1	100	6.36
Picker	Iqseries	NA	Filter 0	16cm	10	100	1	100	9.94
Picker	Iqseries	NA	Filter 0	16cm	10	120	1	100	14.31
Picker	Iqseries	NA	Filter 0	16cm	10	140	1	100	19.48
Picker	Iqseries	NA	Filter 0	32cm	10	80	1	100	4.24
Picker	Iqseries	NA	Filter 0	32cm	10	100	1	100	6.63
Picker	Iqseries	NA	Filter 0	32cm	10	120	1	100	9.54
Picker	Iqseries	NA	Filter 0	32cm	10	140	1	100	12.99
Picker	Iqseries	NA	Filter 1	16cm	10	80	1	100	3.9
Picker	Iqseries	NA	Filter 1	16cm	10	100	1	100	6.51
Picker	Iqseries	NA	Filter 1	16cm	10	120	1	100	9.9
Picker	Iqseries	NA	Filter 1	16cm	10	140	1	100	14.11
Picker	Iqseries	NA	Filter 1	32cm	10	80	1	100	2.35
Picker	Iqseries	NA	Filter 1	32cm	10	100	1	100	4.1
Picker	Iqseries	NA	Filter 1	32cm	10	120	1	100	6.47
Picker	Iqseries	NA	Filter 1	32cm	10	140	1	100	9.51
Picker	PQseriesig	NA	Filter 0	16cm	10	80	1	100	6.36
Picker	PQseriesig	NA	Filter 0	16cm	10	100	1	100	9.94
Picker	PQseriesig	NA	Filter 0	16cm	10	120	1	100	14.22
Picker	PQseriesig	NA	Filter 0	16cm	10	140	1	100	18.82
Picker	PQseriesig	NA	Filter 0	32cm	10	80	1	100	4.24
Picker	PQseriesig	NA	Filter 0	32cm	10	100	1	100	6.63
Picker	PQseriesig	NA	Filter 0	32cm	10	120	1	100	9.52
Picker	PQseriesig	NA	Filter 0	32cm	10	140	1	100	13.25
Picker	PQseriesig	NA	Filter 1	16cm	10	80	1	100	3.9
Picker	PQseriesig	NA	Filter 1	16cm	10	100	1	100	6.51
Picker	PQseriesig	NA	Filter 1	16cm	10	120	1	100	9.9
Picker	PQseriesig	NA	Filter 1	16cm	10	140	1	100	14.11
Picker	PQseriesig	NA	Filter 1	32cm	10	80	1	100	2.35
Picker	PQseriesig	NA	Filter 1	32cm	10	100	1	100	4.1
Picker	PQseriesig	NA	Filter 1	32cm	10	120	1	100	6.47
Picker	PQseriesig	NA	Filter 1	32cm	10	140	1	100	9.51
Picker	UltraZ	NA	Filter 0	16cm	10	80	1	100	6.17
Picker	UltraZ	NA	Filter 0	16cm	10	100	1	100	10.02
Picker	UltraZ	NA	Filter 0	16cm	10	120	1	100	14.16
Picker	UltraZ	NA	Filter 0	16cm	10	140	1	100	19.1
Picker	UltraZ	NA	Filter 0	32cm	10	80	1	100	4.05
Picker	UltraZ	NA	Filter 0	32cm	10	100	1	100	6.61
Picker	UltraZ	NA	Filter 0	32cm	10	120	1	100	9.57
Picker	UltraZ	NA	Filter 0	32cm	10	140	1	100	13.1
Picker	UltraZ	NA	Filter 1	16cm	10	80	1	100	3.9
Picker	UltraZ	NA	Filter 1	16cm	10	100	1	100	6.51
Picker	UltraZ	NA	Filter 1	16cm	10	120	1	100	9.9
Picker	UltraZ	NA	Filter 1	16cm	10	140	1	100	14.11
Picker	UltraZ	NA	Filter 1	32cm	10	80	1	100	2.35
Picker	UltraZ	NA	Filter 1	32cm	10	100	1	100	4.1
Picker	UltraZ	NA	Filter 1	32cm	10	120	1	100	6.47
Picker	UltraZ	NA	Filter 1	32cm	10	140	1	100	9.51
Shimadzu	SCT4500T	NA	NA	16cm	10	80	1	100	4.21
Shimadzu	SCT4500T	NA	NA	16cm	10	100	1	100	7.17
Shimadzu	SCT4500T	NA	NA	16cm	10	120	1	100	10.9
Shimadzu	SCT4500T	NA	NA	16cm	10	140	1	100	14.24
Shimadzu	SCT4500T	NA	NA	32cm	10	80	1	100	2.51
Shimadzu	SCT4500T	NA	NA	32cm	10	100	1	100	4.37
Shimadzu	SCT4500T	NA	NA	32cm	10	120	1	100	6.9
Shimadzu	SCT4500T	NA	NA	32cm	10	140	1	100	9.1
Shimadzu	SCT4800T	NA	NA	16cm	10	80	1	100	5.31
Shimadzu	SCT4800T	NA	NA	16cm	10	100	1	100	8.88
Shimadzu	SCT4800T	NA	NA	16cm	10	120	1	100	13.5
Shimadzu	SCT4800T	NA	NA	16cm	10	140	1	100	19.24
Shimadzu	SCT4800T	NA	NA	32cm	10	80	1	100	2.98
Shimadzu	SCT4800T	NA	NA	32cm	10	100	1	100	5.2
Shimadzu	SCT4800T	NA	NA	32cm	10	120	1	100	8.2
Shimadzu	SCT4800T	NA	NA	32cm	10	140	1	100	12.06
Shimadzu	SCT5000T	NA	NA	16cm	10	80	1	100	5.51
Shimadzu	SCT5000T	NA	NA	16cm	10	100	1	100	9.2
Shimadzu	SCT5000T	NA	NA	16cm	10	120	1	100	14
Shimadzu	SCT5000T	NA	NA	16cm	10	140	1	100	19.96
Shimadzu	SCT5000T	NA	NA	32cm	10	80	1	100	3.41
Shimadzu	SCT5000T	NA	NA	32cm	10	100	1	100	5.96
Shimadzu	SCT5000T	NA	NA	32cm	10	120	1	100	9.4
Shimadzu	SCT5000T	NA	NA	32cm	10	140	1	100	13.82
Shimadzu	SCT6800T	NA	NA	16cm	10	80	1	100	7.6
Shimadzu	SCT6800T	NA	NA	16cm	10	100	1	100	12.69
Shimadzu	SCT6800T	NA	NA	16cm	10	120	1	100	19.3
Shimadzu	SCT6800T	NA	NA	16cm	10	140	1	100	27.51
Shimadzu	SCT6800T	NA	NA	32cm	10	80	1	100	3.99
Shimadzu	SCT6800T	NA	NA	32cm	10	100	1	100	6.97
Shimadzu	SCT6800T	NA	NA	32cm	10	120	1	100	11
Shimadzu	SCT6800T	NA	NA	32cm	10	140	1	100	16.17
Shimadzu	SCT7000T	NA	NA	16cm	10	80	1	100	7.52
Shimadzu	SCT7000T	NA	NA	16cm	10	100	1	100	12.56
Shimadzu	SCT7000T	NA	NA	16cm	10	120	1	100	19.1
Shimadzu	SCT7000T	NA	NA	16cm	10	140	1	100	27.23
Shimadzu	SCT7000T	NA	NA	32cm	10	80	1	100	4.06
Shimadzu	SCT7000T	NA	NA	32cm	10	100	1	100	7.1
Shimadzu	SCT7000T	NA	NA	32cm	10	120	1	100	11.2
Shimadzu	SCT7000T	NA	NA	32cm	10	140	1	100	16.47
Shimadzu	SCT7000TS	NA	NA	16cm	10	80	1	100	6.93
Shimadzu	SCT7000TS	NA	NA	16cm	10	100	1	100	11.57
Shimadzu	SCT7000TS	NA	NA	16cm	10	120	1	100	17.6
Shimadzu	SCT7000TS	NA	NA	16cm	10	140	1	100	25.09
Shimadzu	SCT7000TS	NA	NA	32cm	10	80	1	100	3.74
Shimadzu	SCT7000TS	NA	NA	32cm	10	100	1	100	6.53
Shimadzu	SCT7000TS	NA	NA	32cm	10	120	1	100	10.3
Shimadzu	SCT7000TS	NA	NA	32cm	10	140	1	100	15.14
Hitachi	HitachiEclos4	NA	NA	16cm	10	80	1	100	7.14
Hitachi	HitachiEclos4	NA	NA	16cm	10	100	1	100	12.2
Hitachi	HitachiEclos4	NA	NA	16cm	10	120	1	100	18.54
Hitachi	HitachiEclos4	NA	NA	16cm	10	140	1	100	25.98
Hitachi	HitachiEclos4	NA	NA	32cm	10	80	1	100	2.96
Hitachi	HitachiEclos4	NA	NA	32cm	10	100	1	100	6.05
Hitachi	HitachiEclos4	NA	NA	32cm	10	120	1	100	9.72
Hitachi	HitachiEclos4	NA	NA	32cm	10	140	1	100	13.13
Hitachi	HitachiEclos8	NA	NA	16cm	10	80	1	100	7.14
Hitachi	HitachiEclos8	NA	NA	16cm	10	100	1	100	12.2
Hitachi	HitachiEclos8	NA	NA	16cm	10	120	1	100	18.54
Hitachi	HitachiEclos8	NA	NA	16cm	10	140	1	100	25.98
Hitachi	HitachiEclos8	NA	NA	32cm	10	80	1	100	2.96
Hitachi	HitachiEclos8	NA	NA	32cm	10	100	1	100	6.05
Hitachi	HitachiEclos8	NA	NA	32cm	10	120	1	100	9.72
Hitachi	HitachiEclos8	NA	NA	32cm	10	140	1	100	13.13
Hitachi	HitachiEclos16	NA	NA	16cm	10	80	1	100	7.14
Hitachi	HitachiEclos16	NA	NA	16cm	10	100	1	100	12.2
Hitachi	HitachiEclos16	NA	NA	16cm	10	120	1	100	18.54
Hitachi	HitachiEclos16	NA	NA	16cm	10	140	1	100	25.98
Hitachi	HitachiEclos16	NA	NA	32cm	10	80	1	100	2.96
Hitachi	HitachiEclos16	NA	NA	32cm	10	100	1	100	6.05
Hitachi	HitachiEclos16	NA	NA	32cm	10	120	1	100	9.72
Hitachi	HitachiEclos16	NA	NA	32cm	10	140	1	100	13.13
Hitachi	HitachiScenaria64	NA	Small	16cm	10	80	1	100	6.85
Hitachi	HitachiScenaria64	NA	Small	16cm	10	100	1	100	12.6
Hitachi	HitachiScenaria64	NA	Small	16cm	10	120	1	100	19.99
Hitachi	HitachiScenaria64	NA	Small	16cm	10	140	1	100	28.52
Hitachi	HitachiScenaria64	NA	Small	32cm	10	80	1	100	2.77
Hitachi	HitachiScenaria64	NA	Small	32cm	10	100	1	100	5.27
Hitachi	HitachiScenaria64	NA	Small	32cm	10	120	1	100	8.57
Hitachi	HitachiScenaria64	NA	Small	32cm	10	140	1	100	12.45
Hitachi	HitachiScenaria64	NA	Medium	16cm	10	80	1	100	6.97
Hitachi	HitachiScenaria64	NA	Medium	16cm	10	100	1	100	12.83
Hitachi	HitachiScenaria64	NA	Medium	16cm	10	120	1	100	20.36
Hitachi	HitachiScenaria64	NA	Medium	16cm	10	140	1	100	29.05
Hitachi	HitachiScenaria64	NA	Medium	32cm	10	80	1	100	3.62
Hitachi	HitachiScenaria64	NA	Medium	32cm	10	100	1	100	6.88
Hitachi	HitachiScenaria64	NA	Medium	32cm	10	120	1	100	11.17
Hitachi	HitachiScenaria64	NA	Medium	32cm	10	140	1	100	16.24

## Sheet: MIRDct
Manufacturer	Scanner Name	Scan Protocol	Bowtie filter	Phantom	Collimation	kVp	Pitch	mAs	CTDIw
Canon	Aquilion ONE Genesis	NA	Small	16cm	10	80	1	100	5.24272
Canon	Aquilion ONE Genesis	NA	Small	16cm	10	100	1	100	10.9709
Canon	Aquilion ONE Genesis	NA	Small	16cm	10	120	1	100	18.4466
Canon	Aquilion ONE Genesis	NA	Small	16cm	10	135	1	100	25.0485
Canon	Aquilion ONE Genesis	NA	Small	16cm	20	80	1	100	4.45545
Canon	Aquilion ONE Genesis	NA	Small	16cm	20	100	1	100	9.20792
Canon	Aquilion ONE Genesis	NA	Small	16cm	20	120	1	100	15.4455
Canon	Aquilion ONE Genesis	NA	Small	16cm	20	135	1	100	21.0891
Canon	Aquilion ONE Genesis	NA	Small	16cm	40	80	1	100	3.7
Canon	Aquilion ONE Genesis	NA	Small	16cm	40	100	1	100	7.7
Canon	Aquilion ONE Genesis	NA	Small	16cm	40	120	1	100	13
Canon	Aquilion ONE Genesis	NA	Small	16cm	40	135	1	100	17.6
Canon	Aquilion ONE Genesis	NA	Medium	16cm	10	80	1	100	5.24272
Canon	Aquilion ONE Genesis	NA	Medium	16cm	10	100	1	100	10.9709
Canon	Aquilion ONE Genesis	NA	Medium	16cm	10	120	1	100	18.4466
Canon	Aquilion ONE Genesis	NA	Medium	16cm	10	135	1	100	25.4369
Canon	Aquilion ONE Genesis	NA	Medium	16cm	20	80	1	100	4.45545
Canon	Aquilion ONE Genesis	NA	Medium	16cm	20	100	1	100	9.20792
Canon	Aquilion ONE Genesis	NA	Medium	16cm	20	120	1	100	15.4455
Canon	Aquilion ONE Genesis	NA	Medium	16cm	20	135	1	100	21.3861
Canon	Aquilion ONE Genesis	NA	Medium	16cm	40	80	1	100	3.7
Canon	Aquilion ONE Genesis	NA	Medium	16cm	40	100	1	100	7.7
Canon	Aquilion ONE Genesis	NA	Medium	16cm	40	120	1	100	12.9
Canon	Aquilion ONE Genesis	NA	Medium	16cm	40	135	1	100	17.9
Canon	Aquilion ONE Genesis	NA	Large	16cm	10	80	1	100	3.68932
Canon	Aquilion ONE Genesis	NA	Large	16cm	10	100	1	100	8.34951
Canon	Aquilion ONE Genesis	NA	Large	16cm	10	120	1	100	14.8544
Canon	Aquilion ONE Genesis	NA	Large	16cm	10	135	1	100	20.5825
Canon	Aquilion ONE Genesis	NA	Large	16cm	20	80	1	100	3.16832
Canon	Aquilion ONE Genesis	NA	Large	16cm	20	100	1	100	7.0297
Canon	Aquilion ONE Genesis	NA	Large	16cm	20	120	1	100	12.4752
Canon	Aquilion ONE Genesis	NA	Large	16cm	20	135	1	100	17.3267
Canon	Aquilion ONE Genesis	NA	Large	16cm	40	80	1	100	2.6
Canon	Aquilion ONE Genesis	NA	Large	16cm	40	100	1	100	5.9
Canon	Aquilion ONE Genesis	NA	Large	16cm	40	120	1	100	10.4
Canon	Aquilion ONE Genesis	NA	Large	16cm	40	135	1	100	14.5
Canon	Aquilion ONE Genesis	NA	Small	32cm	10	80	1	100	2.3301
Canon	Aquilion ONE Genesis	NA	Small	32cm	10	100	1	100	5.04854
Canon	Aquilion ONE Genesis	NA	Small	32cm	10	120	1	100	8.73786
Canon	Aquilion ONE Genesis	NA	Small	32cm	10	135	1	100	12.1359
Canon	Aquilion ONE Genesis	NA	Small	32cm	20	80	1	100	1.9802
Canon	Aquilion ONE Genesis	NA	Small	32cm	20	100	1	100	4.25743
Canon	Aquilion ONE Genesis	NA	Small	32cm	20	120	1	100	7.42574
Canon	Aquilion ONE Genesis	NA	Small	32cm	20	135	1	100	10.297
Canon	Aquilion ONE Genesis	NA	Small	32cm	40	80	1	100	1.6
Canon	Aquilion ONE Genesis	NA	Small	32cm	40	100	1	100	3.5
Canon	Aquilion ONE Genesis	NA	Small	32cm	40	120	1	100	6.1
Canon	Aquilion ONE Genesis	NA	Small	32cm	40	135	1	100	8.5
Canon	Aquilion ONE Genesis	NA	Medium	32cm	10	80	1	100	2.3301
Canon	Aquilion ONE Genesis	NA	Medium	32cm	10	100	1	100	5.04854
Canon	Aquilion ONE Genesis	NA	Medium	32cm	10	120	1	100	8.73786
Canon	Aquilion ONE Genesis	NA	Medium	32cm	10	135	1	100	12.233
Canon	Aquilion ONE Genesis	NA	Medium	32cm	20	80	1	100	1.9802
Canon	Aquilion ONE Genesis	NA	Medium	32cm	20	100	1	100	4.25743
Canon	Aquilion ONE Genesis	NA	Medium	32cm	20	120	1	100	7.42574
Canon	Aquilion ONE Genesis	NA	Medium	32cm	20	135	1	100	10.396
Canon	Aquilion ONE Genesis	NA	Medium	32cm	40	80	1	100	1.6
Canon	Aquilion ONE Genesis	NA	Medium	32cm	40	100	1	100	3.5
Canon	Aquilion ONE Genesis	NA	Medium	32cm	40	120	1	100	6.1
Canon	Aquilion ONE Genesis	NA	Medium	32cm	40	135	1	100	8.6
Canon	Aquilion ONE Genesis	NA	Large	32cm	10	80	1	100	1.84466
Canon	Aquilion ONE Genesis	NA	Large	32cm	10	100	1	100	4.36893
Canon	Aquilion ONE Genesis	NA	Large	32cm	10	120	1	100	7.96117
Canon	Aquilion ONE Genesis	NA	Large	32cm	10	135	1	100	11.3592
Canon	Aquilion ONE Genesis	NA	Large	32cm	20	80	1	100	1.58416
Canon	Aquilion ONE Genesis	NA	Large	32cm	20	100	1	100	3.66337
Canon	Aquilion ONE Genesis	NA	Large	32cm	20	120	1	100	6.73267
Canon	Aquilion ONE Genesis	NA	Large	32cm	20	135	1	100	9.60396
Canon	Aquilion ONE Genesis	NA	Large	32cm	40	80	1	100	1.3
Canon	Aquilion ONE Genesis	NA	Large	32cm	40	100	1	100	3.1
Canon	Aquilion ONE Genesis	NA	Large	32cm	40	120	1	100	5.6
Canon	Aquilion ONE Genesis	NA	Large	32cm	40	135	1	100	8
Canon	Aquiliion ONE	NA	Small	16cm	10	80	1	100	8
Canon	Aquiliion ONE	NA	Small	16cm	10	100	1	100	14.64
Canon	Aquiliion ONE	NA	Small	16cm	10	120	1	100	22.48
Canon	Aquiliion ONE	NA	Small	16cm	10	135	1	100	29.68
Canon	Aquiliion ONE	NA	Small	16cm	20	80	1	100	7.7
Canon	Aquiliion ONE	NA	Small	16cm	20	100	1	100	14.1
Canon	Aquiliion ONE	NA	Small	16cm	20	120	1	100	21.6
Canon	Aquiliion ONE	NA	Small	16cm	20	135	1	100	28.5
Canon	Aquiliion ONE	NA	Small	16cm	40	80	1	100	6.75
Canon	Aquiliion ONE	NA	Small	16cm	40	100	1	100	12.36
Canon	Aquiliion ONE	NA	Small	16cm	40	120	1	100	18.94
Canon	Aquiliion ONE	NA	Small	16cm	40	135	1	100	25.04
Canon	Aquiliion ONE	NA	Medium	16cm	10	80	1	100	7.28
Canon	Aquiliion ONE	NA	Medium	16cm	10	100	1	100	13.44
Canon	Aquiliion ONE	NA	Medium	16cm	10	120	1	100	21.36
Canon	Aquiliion ONE	NA	Medium	16cm	10	135	1	100	28.4
Canon	Aquiliion ONE	NA	Medium	16cm	20	80	1	100	7
Canon	Aquiliion ONE	NA	Medium	16cm	20	100	1	100	12.9
Canon	Aquiliion ONE	NA	Medium	16cm	20	120	1	100	20.6
Canon	Aquiliion ONE	NA	Medium	16cm	20	135	1	100	27.4
Canon	Aquiliion ONE	NA	Medium	16cm	40	80	1	100	6.18
Canon	Aquiliion ONE	NA	Medium	16cm	40	100	1	100	11.3
Canon	Aquiliion ONE	NA	Medium	16cm	40	120	1	100	18.05
Canon	Aquiliion ONE	NA	Medium	16cm	40	135	1	100	23.98
Canon	Aquiliion ONE	NA	Large	16cm	10	80	1	100	8
Canon	Aquiliion ONE	NA	Large	16cm	10	100	1	100	13.6
Canon	Aquiliion ONE	NA	Large	16cm	10	120	1	100	21.6
Canon	Aquiliion ONE	NA	Large	16cm	10	135	1	100	28.8
Canon	Aquiliion ONE	NA	Large	16cm	20	80	1	100	7.3
Canon	Aquiliion ONE	NA	Large	16cm	20	100	1	100	13.1
Canon	Aquiliion ONE	NA	Large	16cm	20	120	1	100	20.8
Canon	Aquiliion ONE	NA	Large	16cm	20	135	1	100	27.7
Canon	Aquiliion ONE	NA	Large	16cm	40	80	1	100	6.1
Canon	Aquiliion ONE	NA	Large	16cm	40	100	1	100	11.46
Canon	Aquiliion ONE	NA	Large	16cm	40	120	1	100	18.21
Canon	Aquiliion ONE	NA	Large	16cm	40	135	1	100	24.31
Canon	Aquiliion ONE	NA	Small	32cm	10	80	1	100	3.2
Canon	Aquiliion ONE	NA	Small	32cm	10	100	1	100	6.24
Canon	Aquiliion ONE	NA	Small	32cm	10	120	1	100	9.84
Canon	Aquiliion ONE	NA	Small	32cm	10	135	1	100	13.28
Canon	Aquiliion ONE	NA	Small	32cm	20	80	1	100	3.1
Canon	Aquiliion ONE	NA	Small	32cm	20	100	1	100	6
Canon	Aquiliion ONE	NA	Small	32cm	20	120	1	100	9.5
Canon	Aquiliion ONE	NA	Small	32cm	20	135	1	100	12.8
Canon	Aquiliion ONE	NA	Small	32cm	40	80	1	100	2.6
Canon	Aquiliion ONE	NA	Small	32cm	40	100	1	100	5.04
Canon	Aquiliion ONE	NA	Small	32cm	40	120	1	100	7.97
Canon	Aquiliion ONE	NA	Small	32cm	40	135	1	100	10.81
Canon	Aquiliion ONE	NA	Medium	32cm	10	80	1	100	2.88
Canon	Aquiliion ONE	NA	Medium	32cm	10	100	1	100	5.76
Canon	Aquiliion ONE	NA	Medium	32cm	10	120	1	100	9.36
Canon	Aquiliion ONE	NA	Medium	32cm	10	135	1	100	12.72
Canon	Aquiliion ONE	NA	Medium	32cm	20	80	1	100	2.8
Canon	Aquiliion ONE	NA	Medium	32cm	20	100	1	100	5.5
Canon	Aquiliion ONE	NA	Medium	32cm	20	120	1	100	9
Canon	Aquiliion ONE	NA	Medium	32cm	20	135	1	100	12.3
Canon	Aquiliion ONE	NA	Medium	32cm	40	80	1	100	2.36
Canon	Aquiliion ONE	NA	Medium	32cm	40	100	1	100	4.63
Canon	Aquiliion ONE	NA	Medium	32cm	40	120	1	100	7.64
Canon	Aquiliion ONE	NA	Medium	32cm	40	135	1	100	10.33
Canon	Aquiliion ONE	NA	Large	32cm	10	80	1	100	3.52
Canon	Aquiliion ONE	NA	Large	32cm	10	100	1	100	6.32
Canon	Aquiliion ONE	NA	Large	32cm	10	120	1	100	10.32
Canon	Aquiliion ONE	NA	Large	32cm	10	135	1	100	14.24
Canon	Aquiliion ONE	NA	Large	32cm	20	80	1	100	3.2
Canon	Aquiliion ONE	NA	Large	32cm	20	100	1	100	6.1
Canon	Aquiliion ONE	NA	Large	32cm	20	120	1	100	9.9
Canon	Aquiliion ONE	NA	Large	32cm	20	135	1	100	13.7
Canon	Aquiliion ONE	NA	Large	32cm	40	80	1	100	2.68
Canon	Aquiliion ONE	NA	Large	32cm	40	100	1	100	5.12
Canon	Aquiliion ONE	NA	Large	32cm	40	120	1	100	8.37
Canon	Aquiliion ONE	NA	Large	32cm	40	135	1	100	11.63
Canon	Prime	NA	Small	16cm	10	80	1	100	9.52
Canon	Prime	NA	Small	16cm	10	100	1	100	17.085
Canon	Prime	NA	Small	16cm	10	120	1	100	26.01
Canon	Prime	NA	Small	16cm	10	135	1	100	33.405
Canon	Prime	NA	Small	16cm	20	80	1	100	8.245
Canon	Prime	NA	Small	16cm	20	100	1	100	14.705
Canon	Prime	NA	Small	16cm	20	120	1	100	22.44
Canon	Prime	NA	Small	16cm	20	135	1	100	28.815
Canon	Prime	NA	Small	16cm	40	80	1	100	7.48
Canon	Prime	NA	Small	16cm	40	100	1	100	13.345
Canon	Prime	NA	Small	16cm	40	120	1	100	20.315
Canon	Prime	NA	Small	16cm	40	135	1	100	26.18
Canon	Prime	NA	Medium	16cm	10	80	1	100	8.245
Canon	Prime	NA	Medium	16cm	10	100	1	100	15.215
Canon	Prime	NA	Medium	16cm	10	120	1	100	23.63
Canon	Prime	NA	Medium	16cm	10	135	1	100	30.77
Canon	Prime	NA	Medium	16cm	20	80	1	100	7.055
Canon	Prime	NA	Medium	16cm	20	100	1	100	13.09
Canon	Prime	NA	Medium	16cm	20	120	1	100	20.4
Canon	Prime	NA	Medium	16cm	20	135	1	100	26.52
Canon	Prime	NA	Medium	16cm	40	80	1	100	6.46
Canon	Prime	NA	Medium	16cm	40	100	1	100	11.9
Canon	Prime	NA	Medium	16cm	40	120	1	100	18.53
Canon	Prime	NA	Medium	16cm	40	135	1	100	24.055
Canon	Prime	NA	Large	16cm	10	80	1	100	8.33
Canon	Prime	NA	Large	16cm	10	100	1	100	15.3
Canon	Prime	NA	Large	16cm	10	120	1	100	23.8
Canon	Prime	NA	Large	16cm	10	135	1	100	30.855
Canon	Prime	NA	Large	16cm	20	80	1	100	7.225
Canon	Prime	NA	Large	16cm	20	100	1	100	13.26
Canon	Prime	NA	Large	16cm	20	120	1	100	20.57
Canon	Prime	NA	Large	16cm	20	135	1	100	26.69
Canon	Prime	NA	Large	16cm	40	80	1	100	6.545
Canon	Prime	NA	Large	16cm	40	100	1	100	11.985
Canon	Prime	NA	Large	16cm	40	120	1	100	18.615
Canon	Prime	NA	Large	16cm	40	135	1	100	24.14
Canon	Prime	NA	Small	32cm	10	80	1	100	3.91
Canon	Prime	NA	Small	32cm	10	100	1	100	7.31
Canon	Prime	NA	Small	32cm	10	120	1	100	11.56
Canon	Prime	NA	Small	32cm	10	135	1	100	15.215
Canon	Prime	NA	Small	32cm	20	80	1	100	3.4
Canon	Prime	NA	Small	32cm	20	100	1	100	6.29
Canon	Prime	NA	Small	32cm	20	120	1	100	9.945
Canon	Prime	NA	Small	32cm	20	135	1	100	13.09
Canon	Prime	NA	Small	32cm	40	80	1	100	2.975
Canon	Prime	NA	Small	32cm	40	100	1	100	5.525
Canon	Prime	NA	Small	32cm	40	120	1	100	8.755
Canon	Prime	NA	Small	32cm	40	135	1	100	11.475
Canon	Prime	NA	Medium	32cm	10	80	1	100	3.4
Canon	Prime	NA	Medium	32cm	10	100	1	100	6.545
Canon	Prime	NA	Medium	32cm	10	120	1	100	10.54
Canon	Prime	NA	Medium	32cm	10	135	1	100	14.11
Canon	Prime	NA	Medium	32cm	20	80	1	100	2.89
Canon	Prime	NA	Medium	32cm	20	100	1	100	5.695
Canon	Prime	NA	Medium	32cm	20	120	1	100	9.095
Canon	Prime	NA	Medium	32cm	20	135	1	100	12.155
Canon	Prime	NA	Medium	32cm	40	80	1	100	2.55
Canon	Prime	NA	Medium	32cm	40	100	1	100	4.93
Canon	Prime	NA	Medium	32cm	40	120	1	100	7.99
Canon	Prime	NA	Medium	32cm	40	135	1	100	10.71
Canon	Prime	NA	Large	32cm	10	80	1	100	3.825
Canon	Prime	NA	Large	32cm	10	100	1	100	7.395
Canon	Prime	NA	Large	32cm	10	120	1	100	11.9
Canon	Prime	NA	Large	32cm	10	135	1	100	15.81
Canon	Prime	NA	Large	32cm	20	80	1	100	3.23
Canon	Prime	NA	Large	32cm	20	100	1	100	6.375
Canon	Prime	NA	Large	32cm	20	120	1	100	10.285
Canon	Prime	NA	Large	32cm	20	135	1	100	13.685
Canon	Prime	NA	Large	32cm	40	80	1	100	2.89
Canon	Prime	NA	Large	32cm	40	100	1	100	5.61
Canon	Prime	NA	Large	32cm	40	120	1	100	9.01
Canon	Prime	NA	Large	32cm	40	135	1	100	11.985
Canon	Aquilion ONE Prism	NA	Small	16cm	10	80	1	100	5.015
Canon	Aquilion ONE Prism	NA	Small	16cm	10	100	1	100	10.37
Canon	Aquilion ONE Prism	NA	Small	16cm	10	120	1	100	17.425
Canon	Aquilion ONE Prism	NA	Small	16cm	10	135	1	100	23.63
Canon	Aquilion ONE Prism	NA	Small	16cm	20	80	1	100	4.335
Canon	Aquilion ONE Prism	NA	Small	16cm	20	100	1	100	9.01
Canon	Aquilion ONE Prism	NA	Small	16cm	20	120	1	100	15.045
Canon	Aquilion ONE Prism	NA	Small	16cm	20	135	1	100	20.4
Canon	Aquilion ONE Prism	NA	Small	16cm	40	80	1	100	3.57
Canon	Aquilion ONE Prism	NA	Small	16cm	40	100	1	100	7.48
Canon	Aquilion ONE Prism	NA	Small	16cm	40	120	1	100	12.665
Canon	Aquilion ONE Prism	NA	Small	16cm	40	135	1	100	17.085
Canon	Aquilion ONE Prism	NA	Medium	16cm	10	80	1	100	5.015
Canon	Aquilion ONE Prism	NA	Medium	16cm	10	100	1	100	10.37
Canon	Aquilion ONE Prism	NA	Medium	16cm	10	120	1	100	17.425
Canon	Aquilion ONE Prism	NA	Medium	16cm	10	135	1	100	23.63
Canon	Aquilion ONE Prism	NA	Medium	16cm	20	80	1	100	4.335
Canon	Aquilion ONE Prism	NA	Medium	16cm	20	100	1	100	9.01
Canon	Aquilion ONE Prism	NA	Medium	16cm	20	120	1	100	15.045
Canon	Aquilion ONE Prism	NA	Medium	16cm	20	135	1	100	20.4
Canon	Aquilion ONE Prism	NA	Medium	16cm	40	80	1	100	3.57
Canon	Aquilion ONE Prism	NA	Medium	16cm	40	100	1	100	7.48
Canon	Aquilion ONE Prism	NA	Medium	16cm	40	120	1	100	12.665
Canon	Aquilion ONE Prism	NA	Medium	16cm	40	135	1	100	17.085
Canon	Aquilion ONE Prism	NA	Large	16cm	10	80	1	100	3.485
Canon	Aquilion ONE Prism	NA	Large	16cm	10	100	1	100	7.82
Canon	Aquilion ONE Prism	NA	Large	16cm	10	120	1	100	13.77
Canon	Aquilion ONE Prism	NA	Large	16cm	10	135	1	100	19.38
Canon	Aquilion ONE Prism	NA	Large	16cm	20	80	1	100	2.975
Canon	Aquilion ONE Prism	NA	Large	16cm	20	100	1	100	6.715
Canon	Aquilion ONE Prism	NA	Large	16cm	20	120	1	100	11.9
Canon	Aquilion ONE Prism	NA	Large	16cm	20	135	1	100	16.745
Canon	Aquilion ONE Prism	NA	Large	16cm	40	80	1	100	2.465
Canon	Aquilion ONE Prism	NA	Large	16cm	40	100	1	100	5.695
Canon	Aquilion ONE Prism	NA	Large	16cm	40	120	1	100	9.945
Canon	Aquilion ONE Prism	NA	Large	16cm	40	135	1	100	14.025
Canon	Aquilion ONE Prism	NA	Small	32cm	10	80	1	100	2.125
Canon	Aquilion ONE Prism	NA	Small	32cm	10	100	1	100	4.76
Canon	Aquilion ONE Prism	NA	Small	32cm	10	120	1	100	8.16
Canon	Aquilion ONE Prism	NA	Small	32cm	10	135	1	100	11.39
Canon	Aquilion ONE Prism	NA	Small	32cm	20	80	1	100	1.87
Canon	Aquilion ONE Prism	NA	Small	32cm	20	100	1	100	4.08
Canon	Aquilion ONE Prism	NA	Small	32cm	20	120	1	100	7.055
Canon	Aquilion ONE Prism	NA	Small	32cm	20	135	1	100	9.775
Canon	Aquilion ONE Prism	NA	Small	32cm	40	80	1	100	1.53
Canon	Aquilion ONE Prism	NA	Small	32cm	40	100	1	100	3.4
Canon	Aquilion ONE Prism	NA	Small	32cm	40	120	1	100	5.95
Canon	Aquilion ONE Prism	NA	Small	32cm	40	135	1	100	8.245
Canon	Aquilion ONE Prism	NA	Medium	32cm	10	80	1	100	2.125
Canon	Aquilion ONE Prism	NA	Medium	32cm	10	100	1	100	4.76
Canon	Aquilion ONE Prism	NA	Medium	32cm	10	120	1	100	8.16
Canon	Aquilion ONE Prism	NA	Medium	32cm	10	135	1	100	11.39
Canon	Aquilion ONE Prism	NA	Medium	32cm	20	80	1	100	1.87
Canon	Aquilion ONE Prism	NA	Medium	32cm	20	100	1	100	4.08
Canon	Aquilion ONE Prism	NA	Medium	32cm	20	120	1	100	7.055
Canon	Aquilion ONE Prism	NA	Medium	32cm	20	135	1	100	9.775
Canon	Aquilion ONE Prism	NA	Medium	32cm	40	80	1	100	1.53
Canon	Aquilion ONE Prism	NA	Medium	32cm	40	100	1	100	3.4
Canon	Aquilion ONE Prism	NA	Medium	32cm	40	120	1	100	5.95
Canon	Aquilion ONE Prism	NA	Medium	32cm	40	135	1	100	8.245
Canon	Aquilion ONE Prism	NA	Large	32cm	10	80	1	100	1.7
Canon	Aquilion ONE Prism	NA	Large	32cm	10	100	1	100	4.08
Canon	Aquilion ONE Prism	NA	Large	32cm	10	120	1	100	7.395
Canon	Aquilion ONE Prism	NA	Large	32cm	10	135	1	100	10.54
Canon	Aquilion ONE Prism	NA	Large	32cm	20	80	1	100	1.445
Canon	Aquilion ONE Prism	NA	Large	32cm	20	100	1	100	3.485
Canon	Aquilion ONE Prism	NA	Large	32cm	20	120	1	100	6.375
Canon	Aquilion ONE Prism	NA	Large	32cm	20	135	1	100	9.095
Canon	Aquilion ONE Prism	NA	Large	32cm	40	80	1	100	1.275
Canon	Aquilion ONE Prism	NA	Large	32cm	40	100	1	100	2.975
Canon	Aquilion ONE Prism	NA	Large	32cm	40	120	1	100	5.355
Canon	Aquilion ONE Prism	NA	Large	32cm	40	135	1	100	7.65
Canon	VISION	NA	Small	16cm	10	80	1	100	11.9
Canon	VISION	NA	Small	16cm	10	100	1	100	21.5
Canon	VISION	NA	Small	16cm	10	120	1	100	33
Canon	VISION	NA	Small	16cm	10	135	1	100	42.9
Canon	VISION	NA	Small	16cm	20	80	1	100	10.8
Canon	VISION	NA	Small	16cm	20	100	1	100	19.6
Canon	VISION	NA	Small	16cm	20	120	1	100	30
Canon	VISION	NA	Small	16cm	20	135	1	100	39
Canon	VISION	NA	Small	16cm	40	80	1	100	8.9
Canon	VISION	NA	Small	16cm	40	100	1	100	16.2
Canon	VISION	NA	Small	16cm	40	120	1	100	24.8
Canon	VISION	NA	Small	16cm	40	135	1	100	32.3
Canon	VISION	NA	Medium	16cm	10	80	1	100	10.3
Canon	VISION	NA	Medium	16cm	10	100	1	100	19.2
Canon	VISION	NA	Medium	16cm	10	120	1	100	29.9
Canon	VISION	NA	Medium	16cm	10	135	1	100	39.5
Canon	VISION	NA	Medium	16cm	20	80	1	100	9.3
Canon	VISION	NA	Medium	16cm	20	100	1	100	17.4
Canon	VISION	NA	Medium	16cm	20	120	1	100	27.2
Canon	VISION	NA	Medium	16cm	20	135	1	100	35.9
Canon	VISION	NA	Medium	16cm	40	80	1	100	7.7
Canon	VISION	NA	Medium	16cm	40	100	1	100	14.4
Canon	VISION	NA	Medium	16cm	40	120	1	100	22.5
Canon	VISION	NA	Medium	16cm	40	135	1	100	29.7
Canon	VISION	NA	Large	16cm	10	80	1	100	10.3
Canon	VISION	NA	Large	16cm	10	100	1	100	19.3
Canon	VISION	NA	Large	16cm	10	120	1	100	30.3
Canon	VISION	NA	Large	16cm	10	135	1	100	39.9
Canon	VISION	NA	Large	16cm	20	80	1	100	9.3
Canon	VISION	NA	Large	16cm	20	100	1	100	17.6
Canon	VISION	NA	Large	16cm	20	120	1	100	27.5
Canon	VISION	NA	Large	16cm	20	135	1	100	36.3
Canon	VISION	NA	Large	16cm	40	80	1	100	7.7
Canon	VISION	NA	Large	16cm	40	100	1	100	14.5
Canon	VISION	NA	Large	16cm	40	120	1	100	22.7
Canon	VISION	NA	Large	16cm	40	135	1	100	30
Canon	VISION	NA	Small	32cm	10	80	1	100	4.8
Canon	VISION	NA	Small	32cm	10	100	1	100	9
Canon	VISION	NA	Small	32cm	10	120	1	100	14.3
Canon	VISION	NA	Small	32cm	10	135	1	100	19
Canon	VISION	NA	Small	32cm	20	80	1	100	4.3
Canon	VISION	NA	Small	32cm	20	100	1	100	8.2
Canon	VISION	NA	Small	32cm	20	120	1	100	13
Canon	VISION	NA	Small	32cm	20	135	1	100	17.2
Canon	VISION	NA	Small	32cm	40	80	1	100	3.7
Canon	VISION	NA	Small	32cm	40	100	1	100	7
Canon	VISION	NA	Small	32cm	40	120	1	100	11.1
Canon	VISION	NA	Small	32cm	40	135	1	100	14.6
Canon	VISION	NA	Medium	32cm	10	80	1	100	4.2
Canon	VISION	NA	Medium	32cm	10	100	1	100	8.1
Canon	VISION	NA	Medium	32cm	10	120	1	100	13.2
Canon	VISION	NA	Medium	32cm	10	135	1	100	17.6
Canon	VISION	NA	Medium	32cm	20	80	1	100	3.8
Canon	VISION	NA	Medium	32cm	20	100	1	100	7.4
Canon	VISION	NA	Medium	32cm	20	120	1	100	12
Canon	VISION	NA	Medium	32cm	20	135	1	100	16
Canon	VISION	NA	Medium	32cm	40	80	1	100	3.2
Canon	VISION	NA	Medium	32cm	40	100	1	100	6.3
Canon	VISION	NA	Medium	32cm	40	120	1	100	10.2
Canon	VISION	NA	Medium	32cm	40	135	1	100	13.6
Canon	VISION	NA	Large	32cm	10	80	1	100	4.6
Canon	VISION	NA	Large	32cm	10	100	1	100	9.1
Canon	VISION	NA	Large	32cm	10	120	1	100	14.8
Canon	VISION	NA	Large	32cm	10	135	1	100	19.6
Canon	VISION	NA	Large	32cm	20	80	1	100	4.2
Canon	VISION	NA	Large	32cm	20	100	1	100	8.2
Canon	VISION	NA	Large	32cm	20	120	1	100	13.4
Canon	VISION	NA	Large	32cm	20	135	1	100	17.8
Canon	VISION	NA	Large	32cm	40	80	1	100	3.6
Canon	VISION	NA	Large	32cm	40	100	1	100	7
Canon	VISION	NA	Large	32cm	40	120	1	100	11.4
Canon	VISION	NA	Large	32cm	40	135	1	100	15.2
Philips	Brilliance iCT	NA	Small	16cm	10	80	1	100	5.4
Philips	Brilliance iCT	NA	Small	16cm	10	100	1	100	11
Philips	Brilliance iCT	NA	Small	16cm	10	120	1	100	18.4
Philips	Brilliance iCT	NA	Small	16cm	10	140	1	100	27.4
Philips	Brilliance iCT	NA	Small	32cm	10	80	1	100	2.7
Philips	Brilliance iCT	NA	Small	32cm	10	100	1	100	5.5
Philips	Brilliance iCT	NA	Small	32cm	10	120	1	100	9.2
Philips	Brilliance iCT	NA	Small	32cm	10	140	1	100	13.7
Philips	Brilliance iCT	NA	Medium	16cm	10	80	1	100	5.8
Philips	Brilliance iCT	NA	Medium	16cm	10	100	1	100	12
Philips	Brilliance iCT	NA	Medium	16cm	10	120	1	100	19.8
Philips	Brilliance iCT	NA	Medium	16cm	10	140	1	100	29.4
Philips	Brilliance iCT	NA	Medium	32cm	10	80	1	100	2.9
Philips	Brilliance iCT	NA	Medium	32cm	10	100	1	100	6
Philips	Brilliance iCT	NA	Medium	32cm	10	120	1	100	9.9
Philips	Brilliance iCT	NA	Medium	32cm	10	140	1	100	14.7
Philips	Brilliance iCT	NA	Large	16cm	10	120	1	100	35.8
Philips	Brilliance iCT	NA	Large	16cm	10	140	1	100	50.8
Philips	Brilliance iCT	NA	Large	32cm	10	120	1	100	17.9
Philips	Brilliance iCT	NA	Large	32cm	10	140	1	100	25.4
Philips	Brilliance iCT	NA	Small	16cm	20	80	1	100	4.6
Philips	Brilliance iCT	NA	Small	16cm	20	100	1	100	9.6
Philips	Brilliance iCT	NA	Small	16cm	20	120	1	100	16
Philips	Brilliance iCT	NA	Small	16cm	20	140	1	100	23.6
Philips	Brilliance iCT	NA	Small	32cm	20	80	1	100	2.3
Philips	Brilliance iCT	NA	Small	32cm	20	100	1	100	4.8
Philips	Brilliance iCT	NA	Small	32cm	20	120	1	100	8
Philips	Brilliance iCT	NA	Small	32cm	20	140	1	100	11.8
Philips	Brilliance iCT	NA	Medium	16cm	20	80	1	100	5
Philips	Brilliance iCT	NA	Medium	16cm	20	100	1	100	10.2
Philips	Brilliance iCT	NA	Medium	16cm	20	120	1	100	17.2
Philips	Brilliance iCT	NA	Medium	16cm	20	140	1	100	25.4
Philips	Brilliance iCT	NA	Medium	32cm	20	80	1	100	2.5
Philips	Brilliance iCT	NA	Medium	32cm	20	100	1	100	5.1
Philips	Brilliance iCT	NA	Medium	32cm	20	120	1	100	8.6
Philips	Brilliance iCT	NA	Medium	32cm	20	140	1	100	12.7
Philips	Brilliance iCT	NA	Small	16cm	40	80	1	100	4
Philips	Brilliance iCT	NA	Small	16cm	40	100	1	100	8.4
Philips	Brilliance iCT	NA	Small	16cm	40	120	1	100	13.8
Philips	Brilliance iCT	NA	Small	16cm	40	140	1	100	20.6
Philips	Brilliance iCT	NA	Small	32cm	40	80	1	100	2
Philips	Brilliance iCT	NA	Small	32cm	40	100	1	100	4.2
Philips	Brilliance iCT	NA	Small	32cm	40	120	1	100	6.9
Philips	Brilliance iCT	NA	Small	32cm	40	140	1	100	10.3
Philips	Brilliance iCT	NA	Medium	16cm	40	80	1	100	4.2
Philips	Brilliance iCT	NA	Medium	16cm	40	100	1	100	8.8
Philips	Brilliance iCT	NA	Medium	16cm	40	120	1	100	14.6
Philips	Brilliance iCT	NA	Medium	16cm	40	140	1	100	21.6
Philips	Brilliance iCT	NA	Medium	32cm	40	80	1	100	2.1
Philips	Brilliance iCT	NA	Medium	32cm	40	100	1	100	4.4
Philips	Brilliance iCT	NA	Medium	32cm	40	120	1	100	7.3
Philips	Brilliance iCT	NA	Medium	32cm	40	140	1	100	10.8
Philips	Brilliance iCT	NA	Large	16cm	40	120	1	100	26.4
Philips	Brilliance iCT	NA	Large	16cm	40	140	1	100	37.4
Philips	Brilliance iCT	NA	Large	32cm	40	120	1	100	13.2
Philips	Brilliance iCT	NA	Large	32cm	40	140	1	100	18.7
Philips	Brilliance iCT	NA	Small	16cm	80	80	1	100	3.8
Philips	Brilliance iCT	NA	Small	16cm	80	100	1	100	7.6
Philips	Brilliance iCT	NA	Small	16cm	80	120	1	100	12.8
Philips	Brilliance iCT	NA	Small	16cm	80	140	1	100	19
Philips	Brilliance iCT	NA	Small	32cm	80	80	1	100	1.9
Philips	Brilliance iCT	NA	Small	32cm	80	100	1	100	3.8
Philips	Brilliance iCT	NA	Small	32cm	80	120	1	100	6.4
Philips	Brilliance iCT	NA	Small	32cm	80	140	1	100	9.5
Philips	Brilliance iCT	NA	Medium	16cm	80	80	1	100	4
Philips	Brilliance iCT	NA	Medium	16cm	80	100	1	100	8.2
Philips	Brilliance iCT	NA	Medium	16cm	80	120	1	100	11.6
Philips	Brilliance iCT	NA	Medium	16cm	80	140	1	100	20
Philips	Brilliance iCT	NA	Medium	32cm	80	80	1	100	2
Philips	Brilliance iCT	NA	Medium	32cm	80	100	1	100	4.1
Philips	Brilliance iCT	NA	Medium	32cm	80	120	1	100	5.8
Philips	Brilliance iCT	NA	Medium	32cm	80	140	1	100	10
Philips	Brilliance iCT	NA	Large	16cm	80	120	1	100	24.4
Philips	Brilliance iCT	NA	Large	16cm	80	140	1	100	34.6
Philips	Brilliance iCT	NA	Large	32cm	80	120	1	100	12.2
Philips	Brilliance iCT	NA	Large	32cm	80	140	1	100	17.3
Philips	iCT 256 Slice	NA	Small	16cm	10	80	1	100	5.4
Philips	iCT 256 Slice	NA	Small	16cm	10	100	1	100	11
Philips	iCT 256 Slice	NA	Small	16cm	10	120	1	100	18.4
Philips	iCT 256 Slice	NA	Small	16cm	10	140	1	100	27.4
Philips	iCT 256 Slice	NA	Small	32cm	10	80	1	100	2.7
Philips	iCT 256 Slice	NA	Small	32cm	10	100	1	100	5.5
Philips	iCT 256 Slice	NA	Small	32cm	10	120	1	100	9.2
Philips	iCT 256 Slice	NA	Small	32cm	10	140	1	100	13.7
Philips	iCT 256 Slice	NA	Medium	16cm	10	80	1	100	5.8
Philips	iCT 256 Slice	NA	Medium	16cm	10	100	1	100	12
Philips	iCT 256 Slice	NA	Medium	16cm	10	120	1	100	19.8
Philips	iCT 256 Slice	NA	Medium	16cm	10	140	1	100	29.4
Philips	iCT 256 Slice	NA	Medium	32cm	10	80	1	100	2.9
Philips	iCT 256 Slice	NA	Medium	32cm	10	100	1	100	6
Philips	iCT 256 Slice	NA	Medium	32cm	10	120	1	100	9.9
Philips	iCT 256 Slice	NA	Medium	32cm	10	140	1	100	14.7
Philips	iCT 256 Slice	NA	Large	16cm	10	120	1	100	35.8
Philips	iCT 256 Slice	NA	Large	16cm	10	140	1	100	50.8
Philips	iCT 256 Slice	NA	Large	32cm	10	120	1	100	17.9
Philips	iCT 256 Slice	NA	Large	32cm	10	140	1	100	25.4
Philips	iCT 256 Slice	NA	Small	16cm	20	80	1	100	4.6
Philips	iCT 256 Slice	NA	Small	16cm	20	100	1	100	9.6
Philips	iCT 256 Slice	NA	Small	16cm	20	120	1	100	16
Philips	iCT 256 Slice	NA	Small	16cm	20	140	1	100	23.6
Philips	iCT 256 Slice	NA	Small	32cm	20	80	1	100	2.3
Philips	iCT 256 Slice	NA	Small	32cm	20	100	1	100	4.8
Philips	iCT 256 Slice	NA	Small	32cm	20	120	1	100	8
Philips	iCT 256 Slice	NA	Small	32cm	20	140	1	100	11.8
Philips	iCT 256 Slice	NA	Medium	16cm	20	80	1	100	5
Philips	iCT 256 Slice	NA	Medium	16cm	20	100	1	100	10.2
Philips	iCT 256 Slice	NA	Medium	16cm	20	120	1	100	17.2
Philips	iCT 256 Slice	NA	Medium	16cm	20	140	1	100	25.4
Philips	iCT 256 Slice	NA	Medium	32cm	20	80	1	100	2.5
Philips	iCT 256 Slice	NA	Medium	32cm	20	100	1	100	5.1
Philips	iCT 256 Slice	NA	Medium	32cm	20	120	1	100	8.6
Philips	iCT 256 Slice	NA	Medium	32cm	20	140	1	100	12.7
Philips	iCT 256 Slice	NA	Small	16cm	40	80	1	100	4
Philips	iCT 256 Slice	NA	Small	16cm	40	100	1	100	8.4
Philips	iCT 256 Slice	NA	Small	16cm	40	120	1	100	13.8
Philips	iCT 256 Slice	NA	Small	16cm	40	140	1	100	20.6
Philips	iCT 256 Slice	NA	Small	32cm	40	80	1	100	2
Philips	iCT 256 Slice	NA	Small	32cm	40	100	1	100	4.2
Philips	iCT 256 Slice	NA	Small	32cm	40	120	1	100	6.9
Philips	iCT 256 Slice	NA	Small	32cm	40	140	1	100	10.3
Philips	iCT 256 Slice	NA	Medium	16cm	40	80	1	100	4.2
Philips	iCT 256 Slice	NA	Medium	16cm	40	100	1	100	8.8
Philips	iCT 256 Slice	NA	Medium	16cm	40	120	1	100	14.6
Philips	iCT 256 Slice	NA	Medium	16cm	40	140	1	100	21.6
Philips	iCT 256 Slice	NA	Medium	32cm	40	80	1	100	2.1
Philips	iCT 256 Slice	NA	Medium	32cm	40	100	1	100	4.4
Philips	iCT 256 Slice	NA	Medium	32cm	40	120	1	100	7.3
Philips	iCT 256 Slice	NA	Medium	32cm	40	140	1	100	10.8
Philips	iCT 256 Slice	NA	Large	16cm	40	120	1	100	26.4
Philips	iCT 256 Slice	NA	Large	16cm	40	140	1	100	37.4
Philips	iCT 256 Slice	NA	Large	32cm	40	120	1	100	13.2
Philips	iCT 256 Slice	NA	Large	32cm	40	140	1	100	18.7
Philips	iCT 256 Slice	NA	Small	16cm	80	80	1	100	3.8
Philips	iCT 256 Slice	NA	Small	16cm	80	100	1	100	7.6
Philips	iCT 256 Slice	NA	Small	16cm	80	120	1	100	12.8
Philips	iCT 256 Slice	NA	Small	16cm	80	140	1	100	19
Philips	iCT 256 Slice	NA	Small	32cm	80	80	1	100	1.9
Philips	iCT 256 Slice	NA	Small	32cm	80	100	1	100	3.8
Philips	iCT 256 Slice	NA	Small	32cm	80	120	1	100	6.4
Philips	iCT 256 Slice	NA	Small	32cm	80	140	1	100	9.5
Philips	iCT 256 Slice	NA	Medium	16cm	80	80	1	100	4
Philips	iCT 256 Slice	NA	Medium	16cm	80	100	1	100	8.2
Philips	iCT 256 Slice	NA	Medium	16cm	80	120	1	100	11.6
Philips	iCT 256 Slice	NA	Medium	16cm	80	140	1	100	20
Philips	iCT 256 Slice	NA	Medium	32cm	80	80	1	100	2
Philips	iCT 256 Slice	NA	Medium	32cm	80	100	1	100	4.1
Philips	iCT 256 Slice	NA	Medium	32cm	80	120	1	100	5.8
Philips	iCT 256 Slice	NA	Medium	32cm	80	140	1	100	10
Philips	iCT 256 Slice	NA	Large	16cm	80	120	1	100	24.4
Philips	iCT 256 Slice	NA	Large	16cm	80	140	1	100	34.6
Philips	iCT 256 Slice	NA	Large	32cm	80	120	1	100	12.2
Philips	iCT 256 Slice	NA	Large	32cm	80	140	1	100	17.3
GE	LightSpeed 16	NA	Small	16cm	10	80	1	100	7.53
GE	LightSpeed 16	NA	Small	16cm	10	100	1	100	13.46
GE	LightSpeed 16	NA	Small	16cm	10	120	1	100	20.91
GE	LightSpeed 16	NA	Small	16cm	10	140	1	100	28.58
GE	LightSpeed 16	NA	Large	32cm	10	80	1	100	3.39
GE	LightSpeed 16	NA	Large	32cm	10	100	1	100	6.42
GE	LightSpeed 16	NA	Large	32cm	10	120	1	100	10.66
GE	LightSpeed 16	NA	Large	32cm	10	140	1	100	14.66
GE	LightSpeed 16	NA	Small	16cm	20	80	1	100	6.69
GE	LightSpeed 16	NA	Small	16cm	20	100	1	100	11.95
GE	LightSpeed 16	NA	Small	16cm	20	120	1	100	18.58
GE	LightSpeed 16	NA	Small	16cm	20	140	1	100	25.32
GE	LightSpeed 16	NA	Large	32cm	20	80	1	100	2.97
GE	LightSpeed 16	NA	Large	32cm	20	100	1	100	5.63
GE	LightSpeed 16	NA	Large	32cm	20	120	1	100	9.34
GE	LightSpeed 16	NA	Large	32cm	20	140	1	100	12.85
GE	Discovery RT	NA	Small	16cm	10	80	1	100	6.37
GE	Discovery RT	NA	Small	16cm	10	100	1	100	11.41
GE	Discovery RT	NA	Small	16cm	10	120	1	100	17.2
GE	Discovery RT	NA	Small	16cm	10	140	1	100	23.73
GE	Discovery RT	NA	Small	32cm	10	80	1	100	2.64
GE	Discovery RT	NA	Small	32cm	10	100	1	100	4.84
GE	Discovery RT	NA	Small	32cm	10	120	1	100	7.47
GE	Discovery RT	NA	Small	32cm	10	140	1	100	10.53
GE	Discovery RT	NA	Large	16cm	10	80	1	100	5.95
GE	Discovery RT	NA	Large	16cm	10	100	1	100	11.23
GE	Discovery RT	NA	Large	16cm	10	120	1	100	17.44
GE	Discovery RT	NA	Large	16cm	10	140	1	100	24.58
GE	Discovery RT	NA	Large	32cm	10	80	1	100	2.86
GE	Discovery RT	NA	Large	32cm	10	100	1	100	5.52
GE	Discovery RT	NA	Large	32cm	10	120	1	100	8.76
GE	Discovery RT	NA	Large	32cm	10	140	1	100	12.57
GE	Discovery RT	NA	Small	16cm	20	80	1	100	5.22
GE	Discovery RT	NA	Small	16cm	20	100	1	100	9.36
GE	Discovery RT	NA	Small	16cm	20	120	1	100	14.1
GE	Discovery RT	NA	Small	16cm	20	140	1	100	19.45
GE	Discovery RT	NA	Small	32cm	20	80	1	100	2.16
GE	Discovery RT	NA	Small	32cm	20	100	1	100	3.96
GE	Discovery RT	NA	Small	32cm	20	120	1	100	6.12
GE	Discovery RT	NA	Small	32cm	20	140	1	100	8.63
GE	Discovery RT	NA	Large	16cm	20	80	1	100	4.77
GE	Discovery RT	NA	Large	16cm	20	100	1	100	9.01
GE	Discovery RT	NA	Large	16cm	20	120	1	100	13.99
GE	Discovery RT	NA	Large	16cm	20	140	1	100	19.71
GE	Discovery RT	NA	Large	32cm	20	80	1	100	2.35
GE	Discovery RT	NA	Large	32cm	20	100	1	100	4.53
GE	Discovery RT	NA	Large	32cm	20	120	1	100	7.18
GE	Discovery RT	NA	Large	32cm	20	140	1	100	10.3
GE	Optima 660	NA	Small	16cm	10	80	1	100	7.19
GE	Optima 660	NA	Small	16cm	10	100	1	100	13.15
GE	Optima 660	NA	Small	16cm	10	120	1	100	20.34
GE	Optima 660	NA	Small	16cm	10	140	1	100	28.74
GE	Optima 660	NA	Small	32cm	10	80	1	100	3.1
GE	Optima 660	NA	Small	32cm	10	100	1	100	5.98
GE	Optima 660	NA	Small	32cm	10	120	1	100	9.27
GE	Optima 660	NA	Small	32cm	10	140	1	100	13.2
GE	Optima 660	NA	Large	32cm	10	80	1	100	3.35
GE	Optima 660	NA	Large	32cm	10	100	1	100	6.57
GE	Optima 660	NA	Large	32cm	10	120	1	100	10.6
GE	Optima 660	NA	Large	32cm	10	140	1	100	15.41
GE	Optima 660	NA	Small	16cm	20	80	1	100	6.32
GE	Optima 660	NA	Small	16cm	20	100	1	100	11.57
GE	Optima 660	NA	Small	16cm	20	120	1	100	17.89
GE	Optima 660	NA	Small	16cm	20	140	1	100	25.28
GE	Optima 660	NA	Small	32cm	20	80	1	100	2.72
GE	Optima 660	NA	Small	32cm	20	100	1	100	5.18
GE	Optima 660	NA	Small	32cm	20	120	1	100	8.14
GE	Optima 660	NA	Small	32cm	20	140	1	100	11.6
GE	Optima 660	NA	Large	32cm	20	80	1	100	2.94
GE	Optima 660	NA	Large	32cm	20	100	1	100	5.77
GE	Optima 660	NA	Large	32cm	20	120	1	100	9.31
GE	Optima 660	NA	Large	32cm	20	140	1	100	13.54
GE	Optima 660	NA	Small	16cm	40	80	1	100	5.91
GE	Optima 660	NA	Small	16cm	40	100	1	100	10.81
GE	Optima 660	NA	Small	16cm	40	120	1	100	16.72
GE	Optima 660	NA	Small	16cm	40	140	1	100	23.63
GE	Optima 660	NA	Small	32cm	40	80	1	100	2.55
GE	Optima 660	NA	Small	32cm	40	100	1	100	4.85
GE	Optima 660	NA	Small	32cm	40	120	1	100	7.61
GE	Optima 660	NA	Small	32cm	40	140	1	100	10.84
GE	Optima 660	NA	Large	32cm	40	80	1	100	2.75
GE	Optima 660	NA	Large	32cm	40	100	1	100	5.39
GE	Optima 660	NA	Large	32cm	40	120	1	100	8.7
GE	Optima 660	NA	Large	32cm	40	140	1	100	12.65
GE	LightSpeed VCT	NA	Small	16cm	10	80	1	100	6.93
GE	LightSpeed VCT	NA	Small	16cm	10	100	1	100	12.47
GE	LightSpeed VCT	NA	Small	16cm	10	120	1	100	19.08
GE	LightSpeed VCT	NA	Small	16cm	10	140	1	100	26.51
GE	LightSpeed VCT	NA	Small	32cm	10	80	1	100	2.87
GE	LightSpeed VCT	NA	Small	32cm	10	100	1	100	5.33
GE	LightSpeed VCT	NA	Small	32cm	10	120	1	100	8.36
GE	LightSpeed VCT	NA	Small	32cm	10	140	1	100	11.85
GE	LightSpeed VCT	NA	Medium	16cm	10	80	1	100	7.82
GE	LightSpeed VCT	NA	Medium	16cm	10	100	1	100	14.06
GE	LightSpeed VCT	NA	Medium	16cm	10	120	1	100	21.51
GE	LightSpeed VCT	NA	Medium	16cm	10	140	1	100	29.88
GE	LightSpeed VCT	NA	Medium	32cm	10	80	1	100	3.4
GE	LightSpeed VCT	NA	Medium	32cm	10	100	1	100	6.3
GE	LightSpeed VCT	NA	Medium	32cm	10	120	1	100	9.87
GE	LightSpeed VCT	NA	Medium	32cm	10	140	1	100	13.98
GE	LightSpeed VCT	NA	Large	32cm	10	80	1	100	3.2
GE	LightSpeed VCT	NA	Large	32cm	10	100	1	100	6.07
GE	LightSpeed VCT	NA	Large	32cm	10	120	1	100	9.5
GE	LightSpeed VCT	NA	Large	32cm	10	140	1	100	13.46
GE	LightSpeed VCT	NA	Small	16cm	20	80	1	100	6.18
GE	LightSpeed VCT	NA	Small	16cm	20	100	1	100	11.11
GE	LightSpeed VCT	NA	Small	16cm	20	120	1	100	17.01
GE	LightSpeed VCT	NA	Small	16cm	20	140	1	100	23.64
GE	LightSpeed VCT	NA	Small	32cm	20	80	1	100	2.56
GE	LightSpeed VCT	NA	Small	32cm	20	100	1	100	4.75
GE	LightSpeed VCT	NA	Small	32cm	20	120	1	100	7.45
GE	LightSpeed VCT	NA	Small	32cm	20	140	1	100	10.57
GE	LightSpeed VCT	NA	Medium	16cm	20	80	1	100	6.98
GE	LightSpeed VCT	NA	Medium	16cm	20	100	1	100	12.54
GE	LightSpeed VCT	NA	Medium	16cm	20	120	1	100	19.18
GE	LightSpeed VCT	NA	Medium	16cm	20	140	1	100	26.64
GE	LightSpeed VCT	NA	Medium	32cm	20	80	1	100	3.03
GE	LightSpeed VCT	NA	Medium	32cm	20	100	1	100	5.62
GE	LightSpeed VCT	NA	Medium	32cm	20	120	1	100	8.8
GE	LightSpeed VCT	NA	Medium	32cm	20	140	1	100	12.47
GE	LightSpeed VCT	NA	Large	32cm	20	80	1	100	2.85
GE	LightSpeed VCT	NA	Large	32cm	20	100	1	100	5.41
GE	LightSpeed VCT	NA	Large	32cm	20	120	1	100	8.47
GE	LightSpeed VCT	NA	Large	32cm	20	140	1	100	12
GE	LightSpeed VCT	NA	Small	16cm	40	80	1	100	5.78
GE	LightSpeed VCT	NA	Small	16cm	40	100	1	100	10.39
GE	LightSpeed VCT	NA	Small	16cm	40	120	1	100	15.9
GE	LightSpeed VCT	NA	Small	16cm	40	140	1	100	22.1
GE	LightSpeed VCT	NA	Small	32cm	40	80	1	100	2.39
GE	LightSpeed VCT	NA	Small	32cm	40	100	1	100	4.44
GE	LightSpeed VCT	NA	Small	32cm	40	120	1	100	6.96
GE	LightSpeed VCT	NA	Small	32cm	40	140	1	100	9.88
GE	LightSpeed VCT	NA	Medium	16cm	40	80	1	100	6.52
GE	LightSpeed VCT	NA	Medium	16cm	40	100	1	100	11.72
GE	LightSpeed VCT	NA	Medium	16cm	40	120	1	100	17.92
GE	LightSpeed VCT	NA	Medium	16cm	40	140	1	100	24.9
GE	LightSpeed VCT	NA	Medium	32cm	40	80	1	100	2.83
GE	LightSpeed VCT	NA	Medium	32cm	40	100	1	100	5.25
GE	LightSpeed VCT	NA	Medium	32cm	40	120	1	100	8.22
GE	LightSpeed VCT	NA	Medium	32cm	40	140	1	100	11.65
GE	LightSpeed VCT	NA	Large	32cm	40	80	1	100	2.67
GE	LightSpeed VCT	NA	Large	32cm	40	100	1	100	5.06
GE	LightSpeed VCT	NA	Large	32cm	40	120	1	100	7.92
GE	LightSpeed VCT	NA	Large	32cm	40	140	1	100	11.21
GE	Discovery CT750 HD	NA	Small	16cm	10	80	1	100	6.99
GE	Discovery CT750 HD	NA	Small	16cm	10	100	1	100	12.68
GE	Discovery CT750 HD	NA	Small	16cm	10	120	1	100	19.41
GE	Discovery CT750 HD	NA	Small	16cm	10	140	1	100	27.11
GE	Discovery CT750 HD	NA	Small	32cm	10	80	1	100	2.82
GE	Discovery CT750 HD	NA	Small	32cm	10	100	1	100	5.29
GE	Discovery CT750 HD	NA	Small	32cm	10	120	1	100	8.41
GE	Discovery CT750 HD	NA	Small	32cm	10	140	1	100	11.99
GE	Discovery CT750 HD	NA	Medium	16cm	10	80	1	100	7.86
GE	Discovery CT750 HD	NA	Medium	16cm	10	100	1	100	14.24
GE	Discovery CT750 HD	NA	Medium	16cm	10	120	1	100	21.78
GE	Discovery CT750 HD	NA	Medium	16cm	10	140	1	100	30.41
GE	Discovery CT750 HD	NA	Medium	32cm	10	80	1	100	3.59
GE	Discovery CT750 HD	NA	Medium	32cm	10	100	1	100	6.71
GE	Discovery CT750 HD	NA	Medium	32cm	10	120	1	100	10.64
GE	Discovery CT750 HD	NA	Medium	32cm	10	140	1	100	15.15
GE	Discovery CT750 HD	NA	Large	32cm	10	80	1	100	3.24
GE	Discovery CT750 HD	NA	Large	32cm	10	100	1	100	6.07
GE	Discovery CT750 HD	NA	Large	32cm	10	120	1	100	9.63
GE	Discovery CT750 HD	NA	Large	32cm	10	140	1	100	13.72
GE	Discovery CT750 HD	NA	Small	16cm	20	80	1	100	6.41
GE	Discovery CT750 HD	NA	Small	16cm	20	100	1	100	11.63
GE	Discovery CT750 HD	NA	Small	16cm	20	120	1	100	17.79
GE	Discovery CT750 HD	NA	Small	16cm	20	140	1	100	24.85
GE	Discovery CT750 HD	NA	Small	32cm	20	80	1	100	2.59
GE	Discovery CT750 HD	NA	Small	32cm	20	100	1	100	4.85
GE	Discovery CT750 HD	NA	Small	32cm	20	120	1	100	7.71
GE	Discovery CT750 HD	NA	Small	32cm	20	140	1	100	10.99
GE	Discovery CT750 HD	NA	Medium	16cm	20	80	1	100	7.2
GE	Discovery CT750 HD	NA	Medium	16cm	20	100	1	100	13.05
GE	Discovery CT750 HD	NA	Medium	16cm	20	120	1	100	19.96
GE	Discovery CT750 HD	NA	Medium	16cm	20	140	1	100	27.87
GE	Discovery CT750 HD	NA	Medium	32cm	20	80	1	100	3.08
GE	Discovery CT750 HD	NA	Medium	32cm	20	100	1	100	5.76
GE	Discovery CT750 HD	NA	Medium	32cm	20	120	1	100	9.14
GE	Discovery CT750 HD	NA	Medium	32cm	20	140	1	100	13.02
GE	Discovery CT750 HD	NA	Large	32cm	20	80	1	100	2.97
GE	Discovery CT750 HD	NA	Large	32cm	20	100	1	100	5.56
GE	Discovery CT750 HD	NA	Large	32cm	20	120	1	100	8.82
GE	Discovery CT750 HD	NA	Large	32cm	20	140	1	100	12.57
GE	Discovery CT750 HD	NA	Small	16cm	40	80	1	100	5.82
GE	Discovery CT750 HD	NA	Small	16cm	40	100	1	100	10.57
GE	Discovery CT750 HD	NA	Small	16cm	40	120	1	100	16.17
GE	Discovery CT750 HD	NA	Small	16cm	40	140	1	100	22.59
GE	Discovery CT750 HD	NA	Small	32cm	40	80	1	100	2.35
GE	Discovery CT750 HD	NA	Small	32cm	40	100	1	100	4.41
GE	Discovery CT750 HD	NA	Small	32cm	40	120	1	100	7.01
GE	Discovery CT750 HD	NA	Small	32cm	40	140	1	100	9.99
GE	Discovery CT750 HD	NA	Medium	16cm	40	80	1	100	6.55
GE	Discovery CT750 HD	NA	Medium	16cm	40	100	1	100	11.87
GE	Discovery CT750 HD	NA	Medium	16cm	40	120	1	100	18.15
GE	Discovery CT750 HD	NA	Medium	16cm	40	140	1	100	25.34
GE	Discovery CT750 HD	NA	Medium	32cm	40	80	1	100	2.8
GE	Discovery CT750 HD	NA	Medium	32cm	40	100	1	100	5.24
GE	Discovery CT750 HD	NA	Medium	32cm	40	120	1	100	8.31
GE	Discovery CT750 HD	NA	Medium	32cm	40	140	1	100	11.84
GE	Discovery CT750 HD	NA	Large	32cm	40	80	1	100	2.7
GE	Discovery CT750 HD	NA	Large	32cm	40	100	1	100	5.06
GE	Discovery CT750 HD	NA	Large	32cm	40	120	1	100	8.02
GE	Discovery CT750 HD	NA	Large	32cm	40	140	1	100	11.43
GE	Revolution CT ES	NA	Small	16cm	5	70	1	100	4.69
GE	Revolution CT ES	NA	Small	16cm	5	80	1	100	7.03
GE	Revolution CT ES	NA	Small	16cm	5	100	1	100	12.92
GE	Revolution CT ES	NA	Small	16cm	5	120	1	100	20.07
GE	Revolution CT ES	NA	Small	16cm	5	140	1	100	28.24
GE	Revolution CT ES	NA	Small	32cm	5	70	1	100	2.08
GE	Revolution CT ES	NA	Small	32cm	5	80	1	100	3.12
GE	Revolution CT ES	NA	Small	32cm	5	100	1	100	5.85
GE	Revolution CT ES	NA	Small	32cm	5	120	1	100	9.29
GE	Revolution CT ES	NA	Small	32cm	5	140	1	100	13.35
GE	Revolution CT ES	NA	Medium	16cm	5	70	1	100	5.47
GE	Revolution CT ES	NA	Medium	16cm	5	80	1	100	8.19
GE	Revolution CT ES	NA	Medium	16cm	5	100	1	100	14.85
GE	Revolution CT ES	NA	Medium	16cm	5	120	1	100	22.72
GE	Revolution CT ES	NA	Medium	16cm	5	140	1	100	31.94
GE	Revolution CT ES	NA	Medium	32cm	5	70	1	100	2.46
GE	Revolution CT ES	NA	Medium	32cm	5	80	1	100	3.74
GE	Revolution CT ES	NA	Medium	32cm	5	100	1	100	6.92
GE	Revolution CT ES	NA	Medium	32cm	5	120	1	100	10.85
GE	Revolution CT ES	NA	Medium	32cm	5	140	1	100	15.46
GE	Revolution CT ES	NA	Large	32cm	5	70	1	100	2.01
GE	Revolution CT ES	NA	Large	32cm	5	80	1	100	3.21
GE	Revolution CT ES	NA	Large	32cm	5	100	1	100	6.3
GE	Revolution CT ES	NA	Large	32cm	5	120	1	100	10.16
GE	Revolution CT ES	NA	Large	32cm	5	140	1	100	14.78
GE	Revolution CT ES	NA	Small	16cm	20	70	1	100	3.28
GE	Revolution CT ES	NA	Small	16cm	20	80	1	100	4.92
GE	Revolution CT ES	NA	Small	16cm	20	100	1	100	9.85
GE	Revolution CT ES	NA	Small	16cm	20	120	1	100	14.06
GE	Revolution CT ES	NA	Small	16cm	20	140	1	100	19.78
GE	Revolution CT ES	NA	Small	32cm	20	70	1	100	1.46
GE	Revolution CT ES	NA	Small	32cm	20	80	1	100	2.2
GE	Revolution CT ES	NA	Small	32cm	20	100	1	100	4.12
GE	Revolution CT ES	NA	Small	32cm	20	120	1	100	6.54
GE	Revolution CT ES	NA	Small	32cm	20	140	1	100	9.4
GE	Revolution CT ES	NA	Medium	16cm	20	70	1	100	3.83
GE	Revolution CT ES	NA	Medium	16cm	20	80	1	100	5.74
GE	Revolution CT ES	NA	Medium	16cm	20	100	1	100	10.41
GE	Revolution CT ES	NA	Medium	16cm	20	120	1	100	15.92
GE	Revolution CT ES	NA	Medium	16cm	20	140	1	100	22.38
GE	Revolution CT ES	NA	Medium	32cm	20	70	1	100	1.73
GE	Revolution CT ES	NA	Medium	32cm	20	80	1	100	2.63
GE	Revolution CT ES	NA	Medium	32cm	20	100	1	100	4.88
GE	Revolution CT ES	NA	Medium	32cm	20	120	1	100	7.65
GE	Revolution CT ES	NA	Medium	32cm	20	140	1	100	10.9
GE	Revolution CT ES	NA	Large	32cm	20	70	1	100	1.42
GE	Revolution CT ES	NA	Large	32cm	20	80	1	100	2.27
GE	Revolution CT ES	NA	Large	32cm	20	100	1	100	4.44
GE	Revolution CT ES	NA	Large	32cm	20	120	1	100	7.16
GE	Revolution CT ES	NA	Large	32cm	20	140	1	100	10.42
GE	Revolution CT ES	NA	Small	16cm	40	70	1	100	3.12
GE	Revolution CT ES	NA	Small	16cm	40	80	1	100	4.68
GE	Revolution CT ES	NA	Small	16cm	40	100	1	100	8.59
GE	Revolution CT ES	NA	Small	16cm	40	120	1	100	13.35
GE	Revolution CT ES	NA	Small	16cm	40	140	1	100	18.78
GE	Revolution CT ES	NA	Small	32cm	40	70	1	100	1.39
GE	Revolution CT ES	NA	Small	32cm	40	80	1	100	2.09
GE	Revolution CT ES	NA	Small	32cm	40	100	1	100	3.92
GE	Revolution CT ES	NA	Small	32cm	40	120	1	100	6.22
GE	Revolution CT ES	NA	Small	32cm	40	140	1	100	8.93
GE	Revolution CT ES	NA	Medium	16cm	40	70	1	100	3.64
GE	Revolution CT ES	NA	Medium	16cm	40	80	1	100	5.45
GE	Revolution CT ES	NA	Medium	16cm	40	100	1	100	9.88
GE	Revolution CT ES	NA	Medium	16cm	40	120	1	100	15.11
GE	Revolution CT ES	NA	Medium	16cm	40	140	1	100	21.25
GE	Revolution CT ES	NA	Medium	32cm	40	70	1	100	1.65
GE	Revolution CT ES	NA	Medium	32cm	40	80	1	100	2.51
GE	Revolution CT ES	NA	Medium	32cm	40	100	1	100	4.64
GE	Revolution CT ES	NA	Medium	32cm	40	120	1	100	7.27
GE	Revolution CT ES	NA	Medium	32cm	40	140	1	100	10.36
GE	Revolution CT ES	NA	Large	32cm	40	70	1	100	1.35
GE	Revolution CT ES	NA	Large	32cm	40	80	1	100	2.15
GE	Revolution CT ES	NA	Large	32cm	40	100	1	100	4.22
GE	Revolution CT ES	NA	Large	32cm	40	120	1	100	6.81
GE	Revolution CT ES	NA	Large	32cm	40	140	1	100	9.91
Siemens	AS20	NA	Medium	16cm	12	70	1	100	3.32
Siemens	AS20	NA	Medium	16cm	12	80	1	100	5.28
Siemens	AS20	NA	Medium	16cm	12	100	1	100	10.5
Siemens	AS20	NA	Medium	16cm	12	120	1	100	17.1
Siemens	AS20	NA	Medium	16cm	12	140	1	100	25
Siemens	AS20	NA	Medium	16cm	14.4	70	1	100	3.24
Siemens	AS20	NA	Medium	16cm	14.4	80	1	100	5.16
Siemens	AS20	NA	Medium	16cm	14.4	100	1	100	10.2
Siemens	AS20	NA	Medium	16cm	14.4	120	1	100	16.7
Siemens	AS20	NA	Medium	16cm	14.4	140	1	100	24.4
Siemens	AS20	NA	Medium	16cm	19.2	70	1	100	3.01
Siemens	AS20	NA	Medium	16cm	19.2	80	1	100	4.8
Siemens	AS20	NA	Medium	16cm	19.2	100	1	100	9.53
Siemens	AS20	NA	Medium	16cm	19.2	120	1	100	15.5
Siemens	AS20	NA	Medium	16cm	19.2	140	1	100	22.7
Siemens	AS20	NA	Medium	32cm	12	70	1	100	1.37
Siemens	AS20	NA	Medium	32cm	12	80	1	100	2.26
Siemens	AS20	NA	Medium	32cm	12	100	1	100	4.74
Siemens	AS20	NA	Medium	32cm	12	120	1	100	8.03
Siemens	AS20	NA	Medium	32cm	12	140	1	100	12.1
Siemens	AS20	NA	Small	32cm	12	70	1	100	1.09
Siemens	AS20	NA	Small	32cm	12	80	1	100	1.77
Siemens	AS20	NA	Small	32cm	12	100	1	100	3.79
Siemens	AS20	NA	Small	32cm	12	120	1	100	6.51
Siemens	AS20	NA	Small	32cm	12	140	1	100	9.75
Siemens	AS20	NA	Small	32cm	19.2	70	1	100	0.99
Siemens	AS20	NA	Small	32cm	19.2	80	1	100	1.61
Siemens	AS20	NA	Small	32cm	19.2	100	1	100	3.44
Siemens	AS20	NA	Small	32cm	19.2	120	1	100	5.9
Siemens	AS20	NA	Small	32cm	19.2	140	1	100	8.84
Siemens	Definition Flash	NA	Large	16cm	10	70	1	100	2.9
Siemens	Definition Flash	NA	Large	16cm	10	80	1	100	4.5
Siemens	Definition Flash	NA	Large	16cm	10	100	1	100	8.8
Siemens	Definition Flash	NA	Large	16cm	10	120	1	100	13.9
Siemens	Definition Flash	NA	Large	16cm	10	140	1	100	20.5
Siemens	Definition Flash	NA	Large	16cm	14.4	70	1	100	3.89
Siemens	Definition Flash	NA	Large	16cm	14.4	80	1	100	5.97
Siemens	Definition Flash	NA	Large	16cm	14.4	100	1	100	11.6
Siemens	Definition Flash	NA	Large	16cm	14.4	120	1	100	18.3
Siemens	Definition Flash	NA	Large	16cm	14.4	140	1	100	27.1
Siemens	Definition Flash	NA	Large	16cm	38.4	70	1	100	3.3
Siemens	Definition Flash	NA	Large	16cm	38.4	80	1	100	5.06
Siemens	Definition Flash	NA	Large	16cm	38.4	100	1	100	9.84
Siemens	Definition Flash	NA	Large	16cm	38.4	120	1	100	15.6
Siemens	Definition Flash	NA	Large	16cm	38.4	140	1	100	23
Siemens	Definition Flash	NA	Medium	32cm	10	70	1	100	1.1
Siemens	Definition Flash	NA	Medium	32cm	10	80	1	100	1.8
Siemens	Definition Flash	NA	Medium	32cm	10	100	1	100	3.8
Siemens	Definition Flash	NA	Medium	32cm	10	120	1	100	6.2
Siemens	Definition Flash	NA	Medium	32cm	10	140	1	100	9
Siemens	Definition Flash	NA	Medium	32cm	12	70	1	100	1.53
Siemens	Definition Flash	NA	Medium	32cm	12	80	1	100	2.4
Siemens	Definition Flash	NA	Medium	32cm	12	100	1	100	5.05
Siemens	Definition Flash	NA	Medium	32cm	12	120	1	100	8.29
Siemens	Definition Flash	NA	Medium	32cm	12	140	1	100	12.1
Siemens	Definition Flash	NA	Medium	32cm	19.2	70	1	100	1.4
Siemens	Definition Flash	NA	Medium	32cm	19.2	80	1	100	2.2
Siemens	Definition Flash	NA	Medium	32cm	19.2	100	1	100	4.7
Siemens	Definition Flash	NA	Medium	32cm	19.2	120	1	100	7.7
Siemens	Definition Flash	NA	Medium	32cm	19.2	140	1	100	11.2
Siemens	Definition Flash	NA	Medium	32cm	38.4	70	1	100	1.27
Siemens	Definition Flash	NA	Medium	32cm	38.4	80	1	100	2.01
Siemens	Definition Flash	NA	Medium	32cm	38.4	100	1	100	4.21
Siemens	Definition Flash	NA	Medium	32cm	38.4	120	1	100	6.9
Siemens	Definition Flash	NA	Medium	32cm	38.4	140	1	100	10
Siemens	Definition Flash	NA	Large	32cm	10	70	1	100	1.5
Siemens	Definition Flash	NA	Large	32cm	10	80	1	100	2.4
Siemens	Definition Flash	NA	Large	32cm	10	100	1	100	4.6
Siemens	Definition Flash	NA	Large	32cm	10	120	1	100	7.4
Siemens	Definition Flash	NA	Large	32cm	10	140	1	100	11.1
Siemens	Definition Flash	NA	Large	32cm	19.2	70	1	100	1.9
Siemens	Definition Flash	NA	Large	32cm	19.2	80	1	100	2.9
Siemens	Definition Flash	NA	Large	32cm	19.2	100	1	100	5.8
Siemens	Definition Flash	NA	Large	32cm	19.2	120	1	100	9.4
Siemens	Definition Flash	NA	Large	32cm	19.2	140	1	100	14
Siemens	Definition Flash	NA	Large	32cm	38.4	70	1	100	1.7
Siemens	Definition Flash	NA	Large	32cm	38.4	80	1	100	2.6
Siemens	Definition Flash	NA	Large	32cm	38.4	100	1	100	5.2
Siemens	Definition Flash	NA	Large	32cm	38.4	120	1	100	8.3
Siemens	Definition Flash	NA	Large	32cm	38.4	140	1	100	12.5
Siemens	Definition Flash	NA	Small	32cm	10	70	1	100	0.9
Siemens	Definition Flash	NA	Small	32cm	10	80	1	100	1.4
Siemens	Definition Flash	NA	Small	32cm	10	100	1	100	3
Siemens	Definition Flash	NA	Small	32cm	10	120	1	100	5.1
Siemens	Definition Flash	NA	Small	32cm	10	140	1	100	7.8
Siemens	Definition Flash	NA	Small	32cm	19.2	70	1	100	1.1
Siemens	Definition Flash	NA	Small	32cm	19.2	80	1	100	1.8
Siemens	Definition Flash	NA	Small	32cm	19.2	100	1	100	3.8
Siemens	Definition Flash	NA	Small	32cm	19.2	120	1	100	6.3
Siemens	Definition Flash	NA	Small	32cm	19.2	140	1	100	9.7
Siemens	Definition Flash	NA	Small	32cm	38.4	70	1	100	0.99
Siemens	Definition Flash	NA	Small	32cm	38.4	80	1	100	1.61
Siemens	Definition Flash	NA	Small	32cm	38.4	100	1	100	3.39
Siemens	Definition Flash	NA	Small	32cm	38.4	120	1	100	5.68
Siemens	Definition Flash	NA	Small	32cm	38.4	140	1	100	8.73
Siemens	Defintion Edge	NA	Small	16cm	10	70	1	100	2.11
Siemens	Defintion Edge	NA	Small	16cm	10	80	1	100	3.39
Siemens	Defintion Edge	NA	Small	16cm	10	100	1	100	6.9
Siemens	Defintion Edge	NA	Small	16cm	10	120	1	100	11.37
Siemens	Defintion Edge	NA	Small	16cm	10	140	1	100	16.6
Siemens	Defintion Edge	NA	Small	16cm	38.4	70	1	100	2.37
Siemens	Defintion Edge	NA	Small	16cm	38.4	80	1	100	3.8
Siemens	Defintion Edge	NA	Small	16cm	38.4	100	1	100	7.72
Siemens	Defintion Edge	NA	Small	16cm	38.4	120	1	100	12.73
Siemens	Defintion Edge	NA	Small	16cm	38.4	140	1	100	18.58
Siemens	Defintion Edge	NA	Medium	16cm	10	70	1	100	2.46
Siemens	Defintion Edge	NA	Medium	16cm	10	80	1	100	3.91
Siemens	Defintion Edge	NA	Medium	16cm	10	100	1	100	7.76
Siemens	Defintion Edge	NA	Medium	16cm	10	120	1	100	12.66
Siemens	Defintion Edge	NA	Medium	16cm	10	140	1	100	18.48
Siemens	Defintion Edge	NA	Medium	16cm	14.4	70	1	100	3.24
Siemens	Defintion Edge	NA	Medium	16cm	14.4	80	1	100	5.16
Siemens	Defintion Edge	NA	Medium	16cm	14.4	100	1	100	10.2
Siemens	Defintion Edge	NA	Medium	16cm	14.4	120	1	100	16.7
Siemens	Defintion Edge	NA	Medium	16cm	14.4	140	1	100	24.4
Siemens	Defintion Edge	NA	Medium	16cm	38.4	70	1	100	3.06
Siemens	Defintion Edge	NA	Medium	16cm	38.4	80	1	100	4.87
Siemens	Defintion Edge	NA	Medium	16cm	38.4	100	1	100	9.68
Siemens	Defintion Edge	NA	Medium	16cm	38.4	120	1	100	15.8
Siemens	Defintion Edge	NA	Medium	16cm	38.4	140	1	100	23
Siemens	Defintion Edge	NA	Medium	32cm	10	70	1	100	1.01
Siemens	Defintion Edge	NA	Medium	32cm	10	80	1	100	1.67
Siemens	Defintion Edge	NA	Medium	32cm	10	100	1	100	3.5
Siemens	Defintion Edge	NA	Medium	32cm	10	120	1	100	5.93
Siemens	Defintion Edge	NA	Medium	32cm	10	140	1	100	8.91
Siemens	Defintion Edge	NA	Medium	32cm	14.4	70	1	100	1.3
Siemens	Defintion Edge	NA	Medium	32cm	14.4	80	1	100	2.14
Siemens	Defintion Edge	NA	Medium	32cm	14.4	100	1	100	4.49
Siemens	Defintion Edge	NA	Medium	32cm	14.4	120	1	100	7.61
Siemens	Defintion Edge	NA	Medium	32cm	14.4	140	1	100	11.43
Siemens	Defintion Edge	NA	Medium	32cm	38.4	70	1	100	1.26
Siemens	Defintion Edge	NA	Medium	32cm	38.4	80	1	100	2.08
Siemens	Defintion Edge	NA	Medium	32cm	38.4	100	1	100	4.36
Siemens	Defintion Edge	NA	Medium	32cm	38.4	120	1	100	7.39
Siemens	Defintion Edge	NA	Medium	32cm	38.4	140	1	100	11.1
Siemens	Defintion Edge	NA	Small	32cm	10	70	1	100	0.8
Siemens	Defintion Edge	NA	Small	32cm	10	80	1	100	1.31
Siemens	Defintion Edge	NA	Small	32cm	10	100	1	100	2.8
Siemens	Defintion Edge	NA	Small	32cm	10	120	1	100	4.81
Siemens	Defintion Edge	NA	Small	32cm	10	140	1	100	7.2
Siemens	Defintion Edge	NA	Small	32cm	14.4	70	1	100	1.03
Siemens	Defintion Edge	NA	Small	32cm	14.4	80	1	100	1.68
Siemens	Defintion Edge	NA	Small	32cm	14.4	100	1	100	3.59
Siemens	Defintion Edge	NA	Small	32cm	14.4	120	1	100	6.17
Siemens	Defintion Edge	NA	Small	32cm	14.4	140	1	100	9.24
Siemens	Defintion Edge	NA	Small	32cm	38.4	70	1	100	0.9
Siemens	Defintion Edge	NA	Small	32cm	38.4	80	1	100	1.46
Siemens	Defintion Edge	NA	Small	32cm	38.4	100	1	100	3.13
Siemens	Defintion Edge	NA	Small	32cm	38.4	120	1	100	5.39
Siemens	Defintion Edge	NA	Small	32cm	38.4	140	1	100	8.07
Siemens	Somatom Force	NA	Small	16cm	10	70	1	100	2.18
Siemens	Somatom Force	NA	Small	16cm	10	80	1	100	3.4
Siemens	Somatom Force	NA	Small	16cm	10	90	1	100	5.11
Siemens	Somatom Force	NA	Small	16cm	10	100	1	100	6.98
Siemens	Somatom Force	NA	Small	16cm	10	110	1	100	9.06
Siemens	Somatom Force	NA	Small	16cm	10	120	1	100	11.34
Siemens	Somatom Force	NA	Small	16cm	10	130	1	100	13.71
Siemens	Somatom Force	NA	Small	16cm	10	140	1	100	16.22
Siemens	Somatom Force	NA	Small	16cm	10	150	1	100	18.85
Siemens	Somatom Force	NA	Small	16cm	19.2	70	1	100	2.64
Siemens	Somatom Force	NA	Small	16cm	19.2	80	1	100	4.21
Siemens	Somatom Force	NA	Small	16cm	19.2	90	1	100	6.19
Siemens	Somatom Force	NA	Small	16cm	19.2	100	1	100	8.45
Siemens	Somatom Force	NA	Small	16cm	19.2	110	1	100	11
Siemens	Somatom Force	NA	Small	16cm	19.2	120	1	100	13.7
Siemens	Somatom Force	NA	Small	16cm	19.2	130	1	100	16.6
Siemens	Somatom Force	NA	Small	16cm	19.2	140	1	100	19.6
Siemens	Somatom Force	NA	Small	16cm	19.2	150	1	100	22.8
Siemens	Somatom Force	NA	Small	16cm	38.4	70	1	100	2.58
Siemens	Somatom Force	NA	Small	16cm	38.4	80	1	100	4.12
Siemens	Somatom Force	NA	Small	16cm	38.4	90	1	100	6.06
Siemens	Somatom Force	NA	Small	16cm	38.4	100	1	100	8.28
Siemens	Somatom Force	NA	Small	16cm	38.4	110	1	100	10.74
Siemens	Somatom Force	NA	Small	16cm	38.4	120	1	100	13.45
Siemens	Somatom Force	NA	Small	16cm	38.4	130	1	100	16.26
Siemens	Somatom Force	NA	Small	16cm	38.4	140	1	100	19.24
Siemens	Somatom Force	NA	Small	16cm	38.4	150	1	100	22.35
Siemens	Somatom Force	NA	Small	16cm	57.6	70	1	100	2.43
Siemens	Somatom Force	NA	Small	16cm	57.6	80	1	100	3.88
Siemens	Somatom Force	NA	Small	16cm	57.6	90	1	100	5.7
Siemens	Somatom Force	NA	Small	16cm	57.6	100	1	100	7.79
Siemens	Somatom Force	NA	Small	16cm	57.6	110	1	100	10.1
Siemens	Somatom Force	NA	Small	16cm	57.6	120	1	100	12.65
Siemens	Somatom Force	NA	Small	16cm	57.6	130	1	100	15.3
Siemens	Somatom Force	NA	Small	16cm	57.6	140	1	100	18.1
Siemens	Somatom Force	NA	Small	16cm	57.6	150	1	100	21.03
Siemens	Somatom Force	NA	Medium	16cm	10	70	1	100	2.57
Siemens	Somatom Force	NA	Medium	16cm	10	80	1	100	4.03
Siemens	Somatom Force	NA	Medium	16cm	10	90	1	100	5.87
Siemens	Somatom Force	NA	Medium	16cm	10	100	1	100	7.95
Siemens	Somatom Force	NA	Medium	16cm	10	110	1	100	10.25
Siemens	Somatom Force	NA	Medium	16cm	10	120	1	100	12.77
Siemens	Somatom Force	NA	Medium	16cm	10	130	1	100	15.38
Siemens	Somatom Force	NA	Medium	16cm	10	140	1	100	18.12
Siemens	Somatom Force	NA	Medium	16cm	10	150	1	100	21
Siemens	Somatom Force	NA	Medium	16cm	19.2	70	1	100	3.11
Siemens	Somatom Force	NA	Medium	16cm	19.2	80	1	100	4.88
Siemens	Somatom Force	NA	Medium	16cm	19.2	90	1	100	7.11
Siemens	Somatom Force	NA	Medium	16cm	19.2	100	1	100	9.63
Siemens	Somatom Force	NA	Medium	16cm	19.2	110	1	100	12.41
Siemens	Somatom Force	NA	Medium	16cm	19.2	120	1	100	15.52
Siemens	Somatom Force	NA	Medium	16cm	19.2	130	1	100	18.62
Siemens	Somatom Force	NA	Medium	16cm	19.2	140	1	100	23.77
Siemens	Somatom Force	NA	Medium	16cm	19.2	150	1	100	28.91
Siemens	Somatom Force	NA	Medium	16cm	38.4	70	1	100	3.04
Siemens	Somatom Force	NA	Medium	16cm	38.4	80	1	100	4.78
Siemens	Somatom Force	NA	Medium	16cm	38.4	90	1	100	6.96
Siemens	Somatom Force	NA	Medium	16cm	38.4	100	1	100	9.43
Siemens	Somatom Force	NA	Medium	16cm	38.4	110	1	100	12.16
Siemens	Somatom Force	NA	Medium	16cm	38.4	120	1	100	15.15
Siemens	Somatom Force	NA	Medium	16cm	38.4	130	1	100	18.24
Siemens	Somatom Force	NA	Medium	16cm	38.4	140	1	100	21.49
Siemens	Somatom Force	NA	Medium	16cm	38.4	150	1	100	24.9
Siemens	Somatom Force	NA	Medium	16cm	57.6	70	1	100	2.86
Siemens	Somatom Force	NA	Medium	16cm	57.6	80	1	100	4.5
Siemens	Somatom Force	NA	Medium	16cm	57.6	90	1	100	6.55
Siemens	Somatom Force	NA	Medium	16cm	57.6	100	1	100	8.87
Siemens	Somatom Force	NA	Medium	16cm	57.6	110	1	100	11.4
Siemens	Somatom Force	NA	Medium	16cm	57.6	120	1	100	14.3
Siemens	Somatom Force	NA	Medium	16cm	57.6	130	1	100	17.2
Siemens	Somatom Force	NA	Medium	16cm	57.6	140	1	100	20.2
Siemens	Somatom Force	NA	Medium	16cm	57.6	150	1	100	23.4
Siemens	Somatom Force	NA	Medium	32cm	10	70	1	100	1.05
Siemens	Somatom Force	NA	Medium	32cm	10	80	1	100	1.72
Siemens	Somatom Force	NA	Medium	32cm	10	90	1	100	2.59
Siemens	Somatom Force	NA	Medium	32cm	10	100	1	100	3.599
Siemens	Somatom Force	NA	Medium	32cm	10	110	1	100	4.68
Siemens	Somatom Force	NA	Medium	32cm	10	120	1	100	5.99
Siemens	Somatom Force	NA	Medium	32cm	10	130	1	100	7.32
Siemens	Somatom Force	NA	Medium	32cm	10	140	1	100	8.74
Siemens	Somatom Force	NA	Medium	32cm	10	150	1	100	10.25
Siemens	Somatom Force	NA	Medium	32cm	19.2	70	1	100	1.27
Siemens	Somatom Force	NA	Medium	32cm	19.2	80	1	100	2.08
Siemens	Somatom Force	NA	Medium	32cm	19.2	90	1	100	3.13
Siemens	Somatom Force	NA	Medium	32cm	19.2	100	1	100	4.35
Siemens	Somatom Force	NA	Medium	32cm	19.2	110	1	100	5.66
Siemens	Somatom Force	NA	Medium	32cm	19.2	120	1	100	7.26
Siemens	Somatom Force	NA	Medium	32cm	19.2	130	1	100	8.86
Siemens	Somatom Force	NA	Medium	32cm	19.2	140	1	100	10.58
Siemens	Somatom Force	NA	Medium	32cm	19.2	150	1	100	12.41
Siemens	Somatom Force	NA	Medium	32cm	38.4	70	1	100	1.24
Siemens	Somatom Force	NA	Medium	32cm	38.4	80	1	100	2.5
Siemens	Somatom Force	NA	Medium	32cm	38.4	90	1	100	3.07
Siemens	Somatom Force	NA	Medium	32cm	38.4	100	1	100	4.26
Siemens	Somatom Force	NA	Medium	32cm	38.4	110	1	100	5.55
Siemens	Somatom Force	NA	Medium	32cm	38.4	120	1	100	7.11
Siemens	Somatom Force	NA	Medium	32cm	38.4	130	1	100	8.68
Siemens	Somatom Force	NA	Medium	32cm	38.4	140	1	100	10.36
Siemens	Somatom Force	NA	Medium	32cm	38.4	150	1	100	12.15
Siemens	Somatom Force	NA	Medium	32cm	57.6	70	1	100	1.17
Siemens	Somatom Force	NA	Medium	32cm	57.6	80	1	100	1.92
Siemens	Somatom Force	NA	Medium	32cm	57.6	90	1	100	2.89
Siemens	Somatom Force	NA	Medium	32cm	57.6	100	1	100	4.01
Siemens	Somatom Force	NA	Medium	32cm	57.6	110	1	100	5.22
Siemens	Somatom Force	NA	Medium	32cm	57.6	120	1	100	6.69
Siemens	Somatom Force	NA	Medium	32cm	57.6	130	1	100	8.17
Siemens	Somatom Force	NA	Medium	32cm	57.6	140	1	100	9.75
Siemens	Somatom Force	NA	Medium	32cm	57.6	150	1	100	11.4
Siemens	Somatom Force	NA	Small	32cm	10	70	1	100	0.81
Siemens	Somatom Force	NA	Small	32cm	10	80	1	100	1.32
Siemens	Somatom Force	NA	Small	32cm	10	90	1	100	2.02
Siemens	Somatom Force	NA	Small	32cm	10	100	1	100	2.84
Siemens	Somatom Force	NA	Small	32cm	10	110	1	100	3.76
Siemens	Somatom Force	NA	Small	32cm	10	120	1	100	4.79
Siemens	Somatom Force	NA	Small	32cm	10	130	1	100	5.87
Siemens	Somatom Force	NA	Small	32cm	10	140	1	100	7.04
Siemens	Somatom Force	NA	Small	32cm	10	150	1	100	8.27
Siemens	Somatom Force	NA	Small	32cm	19.2	70	1	100	0.98
Siemens	Somatom Force	NA	Small	32cm	19.2	80	1	100	1.59
Siemens	Somatom Force	NA	Small	32cm	19.2	90	1	100	2.45
Siemens	Somatom Force	NA	Small	32cm	19.2	100	1	100	3.44
Siemens	Somatom Force	NA	Small	32cm	19.2	110	1	100	4.55
Siemens	Somatom Force	NA	Small	32cm	19.2	120	1	100	5.8
Siemens	Somatom Force	NA	Small	32cm	19.2	130	1	100	7.11
Siemens	Somatom Force	NA	Small	32cm	19.2	140	1	100	8.52
Siemens	Somatom Force	NA	Small	32cm	19.2	150	1	100	10.02
Siemens	Somatom Force	NA	Small	32cm	38.4	70	1	100	0.96
Siemens	Somatom Force	NA	Small	32cm	38.4	80	1	100	1.56
Siemens	Somatom Force	NA	Small	32cm	38.4	90	1	100	2.4
Siemens	Somatom Force	NA	Small	32cm	38.4	100	1	100	3.37
Siemens	Somatom Force	NA	Small	32cm	38.4	110	1	100	4.45
Siemens	Somatom Force	NA	Small	32cm	38.4	120	1	100	5.68
Siemens	Somatom Force	NA	Small	32cm	38.4	130	1	100	6.97
Siemens	Somatom Force	NA	Small	32cm	38.4	140	1	100	8.35
Siemens	Somatom Force	NA	Small	32cm	38.4	150	1	100	9.81
Siemens	Somatom Force	NA	Small	32cm	57.6	70	1	100	0.9
Siemens	Somatom Force	NA	Small	32cm	57.6	80	1	100	1.47
Siemens	Somatom Force	NA	Small	32cm	57.6	90	1	100	2.26
Siemens	Somatom Force	NA	Small	32cm	57.6	100	1	100	3.17
Siemens	Somatom Force	NA	Small	32cm	57.6	110	1	100	4.19
Siemens	Somatom Force	NA	Small	32cm	57.6	120	1	100	5.34
Siemens	Somatom Force	NA	Small	32cm	57.6	130	1	100	6.55
Siemens	Somatom Force	NA	Small	32cm	57.6	140	1	100	7.85
Siemens	Somatom Force	NA	Small	32cm	57.6	150	1	100	9.23
